# Supplementary material for: Bis{μ-2-[(pyrimidin-2-yl)amino­meth­yl]phenolato}-κ2 N 1:O;κ2 O:N 1-bis­({2-[(pyrimidin-2-yl-κN)amino­meth­yl]phenol}silver(I)) dihydrate
Source: Acta Crystallogr Sect E Struct Rep Online. 2012 Nov 28;68(Pt 12):m1538–9. doi: 10.1107/S1600536812045783 (PMC3588781; doi:10.1107/S1600536812045783)
Supplement: Supplementary file 1 [file e-68-m1538-sup1.cif]

##############################################################################
#                                                                            #
# This CIF contains the data in a paper accepted for publication in          #
# Acta Crystallographica Section E. It conforms to the requirements of       #
# Notes for Authors for Acta Crystallographica Section E, and has been       #
# peer reviewed under the auspices of the IUCr Commission on Journals.       #
#                                                                            #
# Full details of the Crystallographic Information File format               #
# are given in the paper "The Crystallographic Information File (CIF):       #
# a New Standard Archive File for Crystallography" by S. R. Hall, F. H.      #
# Allen and I. D. Brown [Acta Cryst. (1991), A47, 655-685].                  #
#                                                                            #
# The current version of the core CIF dictionary is obtainable from          #
# ftp://ftp.iucr.org/pub/cif_core.dic.                                       #
#                                                                            #
# Software is freely available for graphical display of the structure(s)     #
# in this CIF. For information consult the CIF software page                 #
# http://www.iucr.org/resources/cif/software.                                #
#                                                                            #
# This file may be used for bona fide research purposes within the           #
# scientific community so long as proper attribution is given to the journal # 
# article from which it was obtained.                                        #
#                                                                            #
##############################################################################
data_global
_audit_creation_method     SHELXL-97
_journal_date_recd_electronic     2012-10-31
_journal_date_accepted     2012-11-06
_journal_name_full     'Acta Crystallographica, Section E'
_journal_year     2012
_journal_volume     68
_journal_issue     12
_journal_page_first     m1538
_journal_page_last     m1539
_journal_paper_category     QM
_journal_paper_doi     10.1107/S1600536812045783
_journal_coeditor_code     XU5644
_publ_contact_author
;
     Dr. Seik Weng Ng
     Department of Chemistry
     University of Malaya
     50603 Kuala Lumpur
     Malaysia
;
_publ_contact_author_email     seikweng@um.edu.my
_publ_contact_author_fax     '03 7967 4193'
_publ_contact_author_phone     '03 7967 6778'
_publ_section_title
;\
Bis{\m-2-[(pyrimidin-2-yl)aminomethyl]phenolato}-\k^2^<i>N</i>^1^:<i>O</i>;\
\k^2^<i>O</i>:<i>N</i>^1^-bis({2-[(pyrimidin-2-yl-\k<i>N</i>)aminomethyl]\
phenol}silver(I)) dihydrate
;
loop_
    _publ_author_name
    _publ_author_address
    'Gao, Shan'
;
Key Laboratory of Functional Inorganic Material Chemistry
Ministry of Education
Heilongjiang University
Harbin 150080
People's Republic of China
;
    'Ng, Seik Weng'
;
Department of Chemistry
University of Malaya
50603 Kuala Lumpur
Malaysia
Chemistry Department
Faculty of Science
King Abdulaziz University
PO Box 80203 Jeddah
Saudi Arabia
;
data_I
_audit_creation_method     SHELXL-97
_chemical_name_systematic
;
Bis{\m-2-[(pyrimidin-2-yl)aminomethyl]phenolato}-
\k^2^<i>N</i>^1^:<i>O</i>;\k^2^<i>O</i>:<i>N</i>^1^-bis({2-[(pyrimidin-2-
yl-\k<i>N</i>)aminomethyl]phenol}silver(I)) dihydrate
;
_chemical_name_common     ?
_chemical_formula_moiety     'C44 H42 Ag2 N12 O4, 2(H2 O)'
_chemical_formula_sum     'C44 H46 Ag2 N12 O6'
_chemical_formula_iupac     '[Ag2 (C11 H10 N3 O)2 (C11 H11 N3 O)2], 2H2 O'
_chemical_formula_weight     1054.67
_chemical_melting_point     ?
_symmetry_cell_setting     monoclinic
_symmetry_space_group_name_H-M     'P 21/c'
_symmetry_space_group_name_Hall     '-P 2ybc'
loop_
    _symmetry_equiv_pos_as_xyz
    'x, y, z'
    '-x, y+1/2, -z+1/2'
    '-x, -y, -z'
    'x, -y-1/2, z-1/2'
_cell_length_a     9.2992(4)
_cell_length_b     24.8080(10)
_cell_length_c     9.8158(5)
_cell_angle_alpha     90.00
_cell_angle_beta     108.4530(10)
_cell_angle_gamma     90.00
_cell_volume     2148.02(17)
_cell_formula_units_Z     2
_cell_measurement_reflns_used     13157
_cell_measurement_theta_min     3.10
_cell_measurement_theta_max     27.46
_cell_measurement_temperature     293(2)
_exptl_crystal_description     prism
_exptl_crystal_colour     colorless
_exptl_crystal_size_max     0.23
_exptl_crystal_size_mid     0.20
_exptl_crystal_size_min     0.17
_exptl_crystal_density_diffrn     1.631
_exptl_crystal_density_meas     ?
_exptl_crystal_density_method     'not measured'
_exptl_crystal_F_000     1072
_exptl_absorpt_coefficient_mu     0.976
_exptl_absorpt_correction_type     multi-scan
_exptl_absorpt_process_details     '(ABSCOR; Higashi, 1995)'
_exptl_absorpt_correction_T_min     0.8066
_exptl_absorpt_correction_T_max     0.8516
_diffrn_ambient_temperature     293(2)
_diffrn_radiation_type     MoK\a
_diffrn_radiation_wavelength     0.71073
_diffrn_radiation_source     'fine-focus sealed tube'
_diffrn_radiation_monochromator     graphite
_diffrn_measurement_device_type     'Rigaku R-AXIS RAPID IP'
_diffrn_measurement_method     '\w scan'
_diffrn_detector_area_resol_mean     ?
_diffrn_reflns_number     20943
_diffrn_reflns_av_R_equivalents     0.0625
_diffrn_reflns_av_sigmaI/netI     0.0538
_diffrn_reflns_theta_min     3.10
_diffrn_reflns_theta_max     27.46
_diffrn_reflns_theta_full     27.46
_diffrn_measured_fraction_theta_max     0.998
_diffrn_measured_fraction_theta_full     0.998
_diffrn_reflns_limit_h_min     -12
_diffrn_reflns_limit_h_max     11
_diffrn_reflns_limit_k_min     -32
_diffrn_reflns_limit_k_max     32
_diffrn_reflns_limit_l_min     -12
_diffrn_reflns_limit_l_max     12
_diffrn_standards_number     0
_diffrn_standards_interval_count     0
_diffrn_standards_interval_time     0
_diffrn_standards_decay_%     0
_reflns_number_total     4910
_reflns_number_gt     3230
_reflns_threshold_expression     I>2\s(I)
_refine_ls_structure_factor_coef     Fsqd
_refine_ls_matrix_type     full
_refine_ls_R_factor_all     0.0816
_refine_ls_R_factor_gt     0.0439
_refine_ls_wR_factor_gt     0.0939
_refine_ls_wR_factor_ref     0.1330
_refine_ls_goodness_of_fit_ref     1.105
_refine_ls_restrained_S_all     1.104
_refine_ls_number_reflns     4910
_refine_ls_number_parameters     307
_refine_ls_number_restraints     7
_refine_ls_hydrogen_treatment     mixed
_refine_ls_weighting_scheme     calc
_refine_ls_weighting_details
         'calc w=1/[\s^2^(Fo^2^)+(0.0382P)^2^+4.7243P] where P=(Fo^2^+2Fc^2^)/3'
_atom_sites_solution_hydrogens     geom
_atom_sites_solution_primary     direct
_atom_sites_solution_secondary     difmap
_refine_ls_shift/su_max     0.001
_refine_ls_shift/su_mean     0.001
_refine_diff_density_max     1.273
_refine_diff_density_min     -1.287
_refine_ls_extinction_method     none
_refine_ls_extinction_coef     ?
loop_
    _atom_type_symbol
    _atom_type_description
    _atom_type_scat_dispersion_real
    _atom_type_scat_dispersion_imag
    _atom_type_scat_source
    'C' 'C' 0.0033 0.0016
                         'International Tables Vol C Tables 4.2.6.8 and 6.1.1.4'
    'H' 'H' 0.0000 0.0000
                         'International Tables Vol C Tables 4.2.6.8 and 6.1.1.4'
    'N' 'N' 0.0061 0.0033
                         'International Tables Vol C Tables 4.2.6.8 and 6.1.1.4'
    'O' 'O' 0.0106 0.0060
                         'International Tables Vol C Tables 4.2.6.8 and 6.1.1.4'
    'Ag' 'Ag' -0.8971 1.1015
                         'International Tables Vol C Tables 4.2.6.8 and 6.1.1.4'
_computing_data_collection     'RAPID-AUTO (Rigaku, 1998)'
_computing_cell_refinement     'RAPID-AUTO (Rigaku, 1998)'
_computing_data_reduction     'CrystalClear (Rigaku/MSC, 2002)'
_computing_structure_solution     'SHELXS97 (Sheldrick, 2008)'
_computing_structure_refinement     'SHELXL97 (Sheldrick, 2008)'
_computing_molecular_graphics     'X-SEED (Barbour, 2001)'
_computing_publication_material     'publCIF (Westrip, 2010)'
loop_
    _atom_site_type_symbol
    _atom_site_label
    _atom_site_fract_x
    _atom_site_fract_y
    _atom_site_fract_z
    _atom_site_U_iso_or_equiv
    _atom_site_adp_type
    _atom_site_calc_flag
    _atom_site_refinement_flags
    _atom_site_occupancy
    _atom_site_symmetry_multiplicity
    _atom_site_disorder_assembly
    _atom_site_disorder_group
    Ag Ag1 0.70167(5) 0.644035(13) 0.56817(5) 0.04905(15) Uani d . 1 1 . .
    O O1 1.0721(3) 0.39077(12) 0.5102(3) 0.0383(7) Uani d D 1 1 . .
    H H1O 0.990(7) 0.376(4) 0.461(10) 0.057 Uiso d PD 0.50 1 . .
    O O2 0.1768(4) 0.84419(14) 0.0994(4) 0.0458(8) Uani d D 1 1 . .
    H H2O 0.095(7) 0.858(5) 0.050(11) 0.069 Uiso d PD 0.50 1 . .
    O O1W 0.3708(5) 0.64557(15) 0.4170(5) 0.0650(11) Uani d D 1 1 . .
    H H11 0.289(4) 0.659(2) 0.420(8) 0.097 Uiso d D 1 1 . .
    H H12 0.353(6) 0.6145(12) 0.382(7) 0.097 Uiso d D 1 1 . .
    N N1 0.8011(4) 0.51659(14) 0.5833(4) 0.0371(9) Uani d D 1 1 . .
    H H1 0.838(5) 0.5460(11) 0.557(5) 0.045 Uiso d D 1 1 . .
    N N2 0.6393(4) 0.56969(14) 0.6588(4) 0.0362(8) Uani d . 1 1 . .
    N N3 0.6313(4) 0.47353(14) 0.6741(4) 0.0404(9) Uani d . 1 1 . .
    N N4 0.7537(4) 0.72440(15) 0.5013(5) 0.0441(10) Uani d . 1 1 . .
    N N5 0.7062(5) 0.80270(15) 0.3525(5) 0.0482(10) Uani d . 1 1 . .
    N N6 0.5199(4) 0.73932(15) 0.3360(5) 0.0441(10) Uani d D 1 1 . .
    H H6 0.487(6) 0.7108(13) 0.370(5) 0.053 Uiso d D 1 1 . .
    C C1 0.5302(5) 0.57248(19) 0.7213(6) 0.0451(11) Uani d . 1 1 . .
    H H1A 0.4953 0.6062 0.7375 0.054 Uiso calc R 1 1 . .
    C C2 0.4682(5) 0.5276(2) 0.7621(6) 0.0472(12) Uani d . 1 1 . .
    H H2A 0.3940 0.5301 0.8069 0.057 Uiso calc R 1 1 . .
    C C3 0.5215(6) 0.4788(2) 0.7332(6) 0.0482(12) Uani d . 1 1 . .
    H H3 0.4785 0.4477 0.7562 0.058 Uiso calc R 1 1 . .
    C C4 0.6884(5) 0.51959(16) 0.6398(5) 0.0328(9) Uani d . 1 1 . .
    C C5 0.8671(5) 0.46637(17) 0.5550(5) 0.0350(9) Uani d . 1 1 . .
    H H5A 0.8979 0.4710 0.4701 0.042 Uiso calc R 1 1 . .
    H H5B 0.7897 0.4386 0.5339 0.042 Uiso calc R 1 1 . .
    C C6 1.0024(5) 0.44711(17) 0.6770(5) 0.0350(9) Uani d . 1 1 . .
    C C7 1.0368(6) 0.4667(2) 0.8155(5) 0.0443(11) Uani d . 1 1 . .
    H H7 0.9729 0.4919 0.8365 0.053 Uiso calc R 1 1 . .
    C C8 1.1647(6) 0.4494(2) 0.9240(6) 0.0533(13) Uani d . 1 1 . .
    H H8 1.1873 0.4635 1.0162 0.064 Uiso calc R 1 1 . .
    C C9 1.2577(6) 0.4113(2) 0.8933(6) 0.0499(12) Uani d . 1 1 . .
    H H9 1.3435 0.3995 0.9653 0.060 Uiso calc R 1 1 . .
    C C10 1.2245(5) 0.39041(18) 0.7566(5) 0.0404(10) Uani d . 1 1 . .
    H H10 1.2873 0.3641 0.7384 0.048 Uiso calc R 1 1 . .
    C C11 1.0981(5) 0.40809(16) 0.6445(5) 0.0347(9) Uani d . 1 1 . .
    C C12 0.8956(6) 0.7416(2) 0.5634(7) 0.0660(17) Uani d . 1 1 . .
    H H12A 0.9608 0.7209 0.6360 0.079 Uiso calc R 1 1 . .
    C C13 0.9484(7) 0.7889(2) 0.5233(9) 0.078(2) Uani d . 1 1 . .
    H H13 1.0475 0.8005 0.5669 0.094 Uiso calc R 1 1 . .
    C C14 0.8486(6) 0.8178(2) 0.4167(7) 0.0580(14) Uani d . 1 1 . .
    H H14 0.8819 0.8498 0.3875 0.070 Uiso calc R 1 1 . .
    C C15 0.6627(5) 0.75617(17) 0.3970(5) 0.0392(10) Uani d . 1 1 . .
    C C16 0.4023(6) 0.77407(18) 0.2440(5) 0.0446(11) Uani d . 1 1 . .
    H H16A 0.3197 0.7516 0.1869 0.054 Uiso calc R 1 1 . .
    H H16B 0.4437 0.7930 0.1783 0.054 Uiso calc R 1 1 . .
    C C17 0.3390(5) 0.81517(17) 0.3238(5) 0.0355(10) Uani d . 1 1 . .
    C C18 0.3894(6) 0.82048(19) 0.4713(5) 0.0447(11) Uani d . 1 1 . .
    H H18 0.4671 0.7983 0.5255 0.054 Uiso calc R 1 1 . .
    C C19 0.3273(6) 0.8580(2) 0.5401(6) 0.0502(12) Uani d . 1 1 . .
    H H19 0.3628 0.8609 0.6396 0.060 Uiso calc R 1 1 . .
    C C20 0.2126(6) 0.8911(2) 0.4609(6) 0.0503(12) Uani d . 1 1 . .
    H H20 0.1701 0.9163 0.5069 0.060 Uiso calc R 1 1 . .
    C C21 0.1606(6) 0.88692(19) 0.3134(6) 0.0462(12) Uani d . 1 1 . .
    H H21 0.0834 0.9095 0.2604 0.055 Uiso calc R 1 1 . .
    C C22 0.2225(5) 0.84915(17) 0.2430(5) 0.0361(10) Uani d . 1 1 . .
loop_
    _atom_site_aniso_label
    _atom_site_aniso_U_11
    _atom_site_aniso_U_22
    _atom_site_aniso_U_33
    _atom_site_aniso_U_12
    _atom_site_aniso_U_13
    _atom_site_aniso_U_23
    Ag1 0.0552(3) 0.02896(19) 0.0589(3) 0.00169(16) 0.01237(19) 0.00829(16)
    O1 0.0365(17) 0.0369(16) 0.0407(19) -0.0016(14) 0.0111(15) -0.0062(13)
    O2 0.047(2) 0.0487(19) 0.0391(19) 0.0124(16) 0.0096(16) 0.0051(15)
    O1W 0.076(3) 0.048(2) 0.081(3) -0.020(2) 0.040(3) -0.005(2)
    N1 0.036(2) 0.0258(17) 0.054(2) 0.0002(15) 0.0206(19) 0.0032(16)
    N2 0.0352(19) 0.0296(17) 0.042(2) 0.0038(16) 0.0092(17) -0.0002(15)
    N3 0.040(2) 0.0309(18) 0.055(3) 0.0011(16) 0.0223(19) 0.0027(17)
    N4 0.036(2) 0.0319(19) 0.061(3) 0.0074(17) 0.011(2) 0.0106(18)
    N5 0.054(3) 0.036(2) 0.055(3) 0.0006(19) 0.018(2) 0.0101(18)
    N6 0.042(2) 0.0288(19) 0.058(3) 0.0006(17) 0.010(2) 0.0057(18)
    C1 0.043(3) 0.040(2) 0.053(3) 0.009(2) 0.018(2) -0.003(2)
    C2 0.035(2) 0.060(3) 0.050(3) 0.006(2) 0.019(2) 0.000(2)
    C3 0.044(3) 0.043(3) 0.062(3) -0.002(2) 0.023(3) 0.007(2)
    C4 0.029(2) 0.028(2) 0.039(2) -0.0002(17) 0.0069(19) 0.0012(17)
    C5 0.030(2) 0.031(2) 0.046(3) 0.0026(18) 0.014(2) -0.0020(18)
    C6 0.035(2) 0.032(2) 0.040(2) -0.0017(18) 0.016(2) 0.0007(18)
    C7 0.047(3) 0.045(3) 0.044(3) 0.007(2) 0.020(2) 0.000(2)
    C8 0.056(3) 0.062(3) 0.040(3) 0.004(3) 0.014(3) -0.001(2)
    C9 0.044(3) 0.059(3) 0.045(3) 0.005(2) 0.011(2) 0.009(2)
    C10 0.035(2) 0.038(2) 0.048(3) 0.007(2) 0.012(2) 0.003(2)
    C11 0.036(2) 0.030(2) 0.041(3) -0.0045(18) 0.015(2) -0.0016(18)
    C12 0.042(3) 0.052(3) 0.095(5) 0.010(3) 0.008(3) 0.022(3)
    C13 0.040(3) 0.058(4) 0.131(6) -0.005(3) 0.017(4) 0.022(4)
    C14 0.053(3) 0.044(3) 0.079(4) -0.004(3) 0.024(3) 0.010(3)
    C15 0.042(3) 0.028(2) 0.050(3) 0.0072(19) 0.019(2) 0.0009(19)
    C16 0.044(3) 0.033(2) 0.053(3) 0.005(2) 0.010(2) 0.002(2)
    C17 0.036(2) 0.030(2) 0.039(2) -0.0042(18) 0.009(2) 0.0043(18)
    C18 0.045(3) 0.041(2) 0.047(3) -0.004(2) 0.013(2) 0.004(2)
    C19 0.060(3) 0.054(3) 0.036(3) -0.007(3) 0.013(2) -0.003(2)
    C20 0.055(3) 0.051(3) 0.051(3) 0.002(2) 0.025(3) -0.007(2)
    C21 0.045(3) 0.040(3) 0.057(3) 0.007(2) 0.021(3) 0.004(2)
    C22 0.033(2) 0.035(2) 0.041(2) -0.0045(18) 0.013(2) 0.0049(18)
loop_
    _geom_bond_atom_site_label_1
    _geom_bond_atom_site_label_2
    _geom_bond_site_symmetry_2
    _geom_bond_distance
    _geom_bond_publ_flag
    Ag1 N4 . 2.200(4) ?
    Ag1 N2 . 2.204(4) ?
    Ag1 O1 3_766 2.606(3) ?
    Ag1 O1W . 2.963(5) ?
    O1 C11 . 1.333(5) ?
    O1 H1O . 0.840(10) ?
    O2 C22 . 1.343(5) ?
    O2 H2O . 0.839(10) ?
    O1W H11 . 0.842(10) ?
    O1W H12 . 0.840(10) ?
    N1 C4 . 1.334(5) ?
    N1 C5 . 1.454(5) ?
    N1 H1 . 0.877(10) ?
    N2 C1 . 1.343(6) ?
    N2 C4 . 1.357(5) ?
    N3 C3 . 1.331(6) ?
    N3 C4 . 1.347(5) ?
    N4 C12 . 1.336(7) ?
    N4 C15 . 1.356(6) ?
    N5 C14 . 1.328(7) ?
    N5 C15 . 1.341(6) ?
    N6 C15 . 1.340(6) ?
    N6 C16 . 1.459(6) ?
    N6 H6 . 0.877(10) ?
    C1 C2 . 1.371(7) ?
    C1 H1A . 0.9300 ?
    C2 C3 . 1.371(7) ?
    C2 H2A . 0.9300 ?
    C3 H3 . 0.9300 ?
    C5 C6 . 1.514(6) ?
    C5 H5A . 0.9700 ?
    C5 H5B . 0.9700 ?
    C6 C7 . 1.382(6) ?
    C6 C11 . 1.419(6) ?
    C7 C8 . 1.389(7) ?
    C7 H7 . 0.9300 ?
    C8 C9 . 1.379(7) ?
    C8 H8 . 0.9300 ?
    C9 C10 . 1.379(7) ?
    C9 H9 . 0.9300 ?
    C10 C11 . 1.402(6) ?
    C10 H10 . 0.9300 ?
    C12 C13 . 1.376(8) ?
    C12 H12A . 0.9300 ?
    C13 C14 . 1.363(8) ?
    C13 H13 . 0.9300 ?
    C14 H14 . 0.9300 ?
    C16 C17 . 1.514(6) ?
    C16 H16A . 0.9700 ?
    C16 H16B . 0.9700 ?
    C17 C18 . 1.379(6) ?
    C17 C22 . 1.403(6) ?
    C18 C19 . 1.379(7) ?
    C18 H18 . 0.9300 ?
    C19 C20 . 1.375(7) ?
    C19 H19 . 0.9300 ?
    C20 C21 . 1.377(7) ?
    C20 H20 . 0.9300 ?
    C21 C22 . 1.393(6) ?
    C21 H21 . 0.9300 ?
loop_
    _geom_angle_atom_site_label_1
    _geom_angle_atom_site_label_2
    _geom_angle_atom_site_label_3
    _geom_angle_site_symmetry_1
    _geom_angle_site_symmetry_3
    _geom_angle
    _geom_angle_publ_flag
    N4 Ag1 N2 . . 171.75(14) ?
    N4 Ag1 O1 . 3_766 86.43(12) ?
    N2 Ag1 O1 . 3_766 100.50(11) ?
    N4 Ag1 O1W . . 97.51(13) ?
    N2 Ag1 O1W . . 81.30(12) ?
    O1 Ag1 O1W 3_766 . 131.60(11) ?
    C11 O1 H1O . . 124(8) ?
    C22 O2 H2O . . 120(9) ?
    Ag1 O1W H11 . . 142(4) ?
    Ag1 O1W H12 . . 103(4) ?
    H11 O1W H12 . . 109(2) ?
    C4 N1 C5 . . 124.2(3) ?
    C4 N1 H1 . . 120(3) ?
    C5 N1 H1 . . 115(3) ?
    C1 N2 C4 . . 116.5(4) ?
    C1 N2 Ag1 . . 118.3(3) ?
    C4 N2 Ag1 . . 124.6(3) ?
    C3 N3 C4 . . 116.3(4) ?
    C12 N4 C15 . . 116.7(4) ?
    C12 N4 Ag1 . . 115.6(3) ?
    C15 N4 Ag1 . . 127.5(3) ?
    C14 N5 C15 . . 116.5(4) ?
    C15 N6 C16 . . 122.4(4) ?
    C15 N6 H6 . . 120(4) ?
    C16 N6 H6 . . 115(4) ?
    N2 C1 C2 . . 122.7(4) ?
    N2 C1 H1A . . 118.7 ?
    C2 C1 H1A . . 118.7 ?
    C3 C2 C1 . . 116.3(4) ?
    C3 C2 H2A . . 121.8 ?
    C1 C2 H2A . . 121.8 ?
    N3 C3 C2 . . 123.7(4) ?
    N3 C3 H3 . . 118.2 ?
    C2 C3 H3 . . 118.2 ?
    N1 C4 N3 . . 118.7(4) ?
    N1 C4 N2 . . 116.8(4) ?
    N3 C4 N2 . . 124.4(4) ?
    N1 C5 C6 . . 114.5(4) ?
    N1 C5 H5A . . 108.6 ?
    C6 C5 H5A . . 108.6 ?
    N1 C5 H5B . . 108.6 ?
    C6 C5 H5B . . 108.6 ?
    H5A C5 H5B . . 107.6 ?
    C7 C6 C11 . . 119.6(4) ?
    C7 C6 C5 . . 122.9(4) ?
    C11 C6 C5 . . 117.4(4) ?
    C6 C7 C8 . . 121.5(4) ?
    C6 C7 H7 . . 119.3 ?
    C8 C7 H7 . . 119.3 ?
    C9 C8 C7 . . 119.2(5) ?
    C9 C8 H8 . . 120.4 ?
    C7 C8 H8 . . 120.4 ?
    C10 C9 C8 . . 120.5(5) ?
    C10 C9 H9 . . 119.7 ?
    C8 C9 H9 . . 119.7 ?
    C9 C10 C11 . . 121.4(4) ?
    C9 C10 H10 . . 119.3 ?
    C11 C10 H10 . . 119.3 ?
    O1 C11 C10 . . 121.3(4) ?
    O1 C11 C6 . . 120.8(4) ?
    C10 C11 C6 . . 117.8(4) ?
    N4 C12 C13 . . 122.1(5) ?
    N4 C12 H12A . . 118.9 ?
    C13 C12 H12A . . 118.9 ?
    C14 C13 C12 . . 116.8(5) ?
    C14 C13 H13 . . 121.6 ?
    C12 C13 H13 . . 121.6 ?
    N5 C14 C13 . . 123.3(5) ?
    N5 C14 H14 . . 118.3 ?
    C13 C14 H14 . . 118.3 ?
    N6 C15 N5 . . 118.8(4) ?
    N6 C15 N4 . . 116.8(4) ?
    N5 C15 N4 . . 124.5(4) ?
    N6 C16 C17 . . 114.6(4) ?
    N6 C16 H16A . . 108.6 ?
    C17 C16 H16A . . 108.6 ?
    N6 C16 H16B . . 108.6 ?
    C17 C16 H16B . . 108.6 ?
    H16A C16 H16B . . 107.6 ?
    C18 C17 C22 . . 118.8(4) ?
    C18 C17 C16 . . 123.3(4) ?
    C22 C17 C16 . . 118.0(4) ?
    C19 C18 C17 . . 121.5(5) ?
    C19 C18 H18 . . 119.3 ?
    C17 C18 H18 . . 119.3 ?
    C20 C19 C18 . . 119.7(5) ?
    C20 C19 H19 . . 120.1 ?
    C18 C19 H19 . . 120.1 ?
    C19 C20 C21 . . 120.1(5) ?
    C19 C20 H20 . . 120.0 ?
    C21 C20 H20 . . 120.0 ?
    C20 C21 C22 . . 120.6(5) ?
    C20 C21 H21 . . 119.7 ?
    C22 C21 H21 . . 119.7 ?
    O2 C22 C21 . . 122.6(4) ?
    O2 C22 C17 . . 118.0(4) ?
    C21 C22 C17 . . 119.3(4) ?
loop_
    _geom_torsion_atom_site_label_1
    _geom_torsion_atom_site_label_2
    _geom_torsion_atom_site_label_3
    _geom_torsion_atom_site_label_4
    _geom_torsion_site_symmetry_1
    _geom_torsion_site_symmetry_2
    _geom_torsion_site_symmetry_3
    _geom_torsion_site_symmetry_4
    _geom_torsion
    _geom_torsion_publ_flag
    O1 Ag1 N2 C1 3_766 . . . 175.4(3) ?
    O1W Ag1 N2 C1 . . . . -53.7(3) ?
    O1 Ag1 N2 C4 3_766 . . . -13.9(4) ?
    O1W Ag1 N2 C4 . . . . 117.0(4) ?
    O1 Ag1 N4 C12 3_766 . . . -55.8(4) ?
    O1W Ag1 N4 C12 . . . . 172.7(4) ?
    O1 Ag1 N4 C15 3_766 . . . 118.4(4) ?
    O1W Ag1 N4 C15 . . . . -13.1(4) ?
    C4 N2 C1 C2 . . . . -1.1(7) ?
    Ag1 N2 C1 C2 . . . . 170.3(4) ?
    N2 C1 C2 C3 . . . . -1.2(8) ?
    C4 N3 C3 C2 . . . . -1.3(8) ?
    C1 C2 C3 N3 . . . . 2.6(8) ?
    C5 N1 C4 N3 . . . . 0.4(7) ?
    C5 N1 C4 N2 . . . . -179.7(4) ?
    C3 N3 C4 N1 . . . . 178.5(4) ?
    C3 N3 C4 N2 . . . . -1.4(7) ?
    C1 N2 C4 N1 . . . . -177.3(4) ?
    Ag1 N2 C4 N1 . . . . 11.8(6) ?
    C1 N2 C4 N3 . . . . 2.6(7) ?
    Ag1 N2 C4 N3 . . . . -168.3(3) ?
    C4 N1 C5 C6 . . . . -91.6(5) ?
    N1 C5 C6 C7 . . . . 16.3(6) ?
    N1 C5 C6 C11 . . . . -162.4(4) ?
    C11 C6 C7 C8 . . . . 0.8(7) ?
    C5 C6 C7 C8 . . . . -177.8(4) ?
    C6 C7 C8 C9 . . . . -1.2(8) ?
    C7 C8 C9 C10 . . . . 0.1(8) ?
    C8 C9 C10 C11 . . . . 1.5(7) ?
    C9 C10 C11 O1 . . . . 175.2(4) ?
    C9 C10 C11 C6 . . . . -1.9(6) ?
    C7 C6 C11 O1 . . . . -176.3(4) ?
    C5 C6 C11 O1 . . . . 2.4(6) ?
    C7 C6 C11 C10 . . . . 0.7(6) ?
    C5 C6 C11 C10 . . . . 179.4(4) ?
    C15 N4 C12 C13 . . . . -0.6(9) ?
    Ag1 N4 C12 C13 . . . . 174.3(5) ?
    N4 C12 C13 C14 . . . . 0.2(11) ?
    C15 N5 C14 C13 . . . . -0.4(9) ?
    C12 C13 C14 N5 . . . . 0.4(10) ?
    C16 N6 C15 N5 . . . . -12.2(7) ?
    C16 N6 C15 N4 . . . . 167.5(4) ?
    C14 N5 C15 N6 . . . . 179.7(5) ?
    C14 N5 C15 N4 . . . . -0.1(7) ?
    C12 N4 C15 N6 . . . . -179.2(5) ?
    Ag1 N4 C15 N6 . . . . 6.6(6) ?
    C12 N4 C15 N5 . . . . 0.6(7) ?
    Ag1 N4 C15 N5 . . . . -173.6(3) ?
    C15 N6 C16 C17 . . . . -77.1(6) ?
    N6 C16 C17 C18 . . . . 1.2(6) ?
    N6 C16 C17 C22 . . . . -178.3(4) ?
    C22 C17 C18 C19 . . . . 0.5(7) ?
    C16 C17 C18 C19 . . . . -179.1(4) ?
    C17 C18 C19 C20 . . . . -0.1(7) ?
    C18 C19 C20 C21 . . . . -0.3(8) ?
    C19 C20 C21 C22 . . . . 0.4(7) ?
    C20 C21 C22 O2 . . . . -179.1(4) ?
    C20 C21 C22 C17 . . . . 0.0(7) ?
    C18 C17 C22 O2 . . . . 178.7(4) ?
    C16 C17 C22 O2 . . . . -1.7(6) ?
    C18 C17 C22 C21 . . . . -0.4(6) ?
    C16 C17 C22 C21 . . . . 179.2(4) ?
loop_
    _geom_hbond_atom_site_label_D
    _geom_hbond_atom_site_label_H
    _geom_hbond_atom_site_label_A
    _geom_hbond_site_symmetry_A
    _geom_hbond_distance_DH
    _geom_hbond_distance_HA
    _geom_hbond_distance_DA
    _geom_hbond_angle_DHA
    O1 H1o O2 2_645 0.840(10)
                            1.68(3) 2.504(4) 166(12)
    O2 H2o O1 2_655 0.840(10)
                            1.68(3) 2.504(4) 166(13)
    O1w H11 O2 4_576 0.840(10)
                             2.31(6) 2.927(5) 130(6)
    O1w H12 N3 3_666 0.840(10)
                             2.27(2) 3.085(5) 165(6)
    N1 H1 O1 3_766 0.880(10)
                           1.990(10)
                                   2.863(5) 176(4)
    N6 H6 O1w . 0.880(10)
                        2.08(2) 2.943(5) 169(5)
