# Supplementary material for: Bis{μ-2-[(pyrimidin-2-yl)amino­meth­yl]phenolato}-κ2 N 1:O;κ2 O:N 1-bis­({2-[(pyrimidin-2-yl-κN)amino­meth­yl]phenol}silver(I)) dihydrate
Source: Acta Crystallogr Sect E Struct Rep Online. 2012 Nov 28;68(Pt 12):m1538–9. doi: 10.1107/S1600536812045783 (PMC3588781; doi:10.1107/S1600536812045783)
Supplement: Supplementary file 2 [file e-68-m1538-Isup2.hkl]

# 
# h,k,l, Fc-squared, Fo-squared, sigma(Fo-squared) and status flag 
# 
data_I
_shelx_title '  P21/c   peak/hole 0.83 0.84 from Ag1' 
_shelx_refln_list_code          4 
_shelx_F_calc_maximum      265.28 
_exptl_crystal_F_000      1072.00 
_reflns_d_resolution_high  0.7707 
 
loop_ 
 _symmetry_equiv_pos_as_xyz 
 'x, y, z' 
 '-x, y+1/2, -z+1/2' 
 '-x, -y, -z' 
 'x, -y-1/2, z-1/2' 
 
_cell_length_a     9.2992 
_cell_length_b    24.8080 
_cell_length_c     9.8158 
_cell_angle_alpha  90.000 
_cell_angle_beta  108.453 
_cell_angle_gamma  90.000 
 
_shelx_F_squared_multiplier     1.000 
 
loop_ 
 _refln_index_h 
 _refln_index_k 
 _refln_index_l 
 _refln_F_squared_calc 
 _refln_F_squared_meas 
 _refln_F_squared_sigma 
 _refln_observed_status 
   2   0   0    32180.04    34212.90   1478.22 o 
   3   0   0     9014.50     8713.67    323.13 o 
   4   0   0      412.69      336.16     45.72 o 
   5   0   0     7843.90     8227.42    432.76 o 
   6   0   0     2590.80     2915.37    374.53 o 
   7   0   0      111.79      108.19     18.41 o 
   8   0   0      489.05      564.27     39.16 o 
   9   0   0      101.11      164.30     28.79 o 
  10   0   0      349.69      482.56     51.23 o 
  11   0   0       13.40       -2.43     26.26 o 
   2   1   0      168.73      103.36     17.60 o 
   3   1   0     5404.85     5012.71    130.65 o 
   4   1   0    20039.13    19993.94    471.82 o 
   5   1   0     2752.81     2806.65     57.52 o 
   6   1   0     6631.31     6556.50    125.90 o 
   7   1   0      446.33      472.37     23.71 o 
   8   1   0      159.56      175.00     20.14 o 
   9   1   0      211.17      254.29     22.81 o 
  10   1   0       23.62       38.37     17.36 o 
  11   1   0       87.62        0.78     14.50 o 
   2   2   0     4204.50     4431.18    115.30 o 
   3   2   0     3559.62     3438.90     82.08 o 
   4   2   0        7.36       20.03      6.97 o 
   5   2   0     1351.38     1403.71     61.06 o 
   6   2   0      340.28      367.98     21.08 o 
   7   2   0      129.23      160.20     20.48 o 
   8   2   0       73.30       88.51     13.18 o 
   9   2   0       37.30       36.35     12.77 o 
  10   2   0        7.04        1.92      9.01 o 
  11   2   0       50.44       42.53     26.05 o 
   1   3   0     1918.70     2230.18     35.04 o 
   2   3   0     2513.28     2369.24     79.54 o 
   3   3   0      154.27      113.79      8.96 o 
   4   3   0     3044.45     2910.30     57.90 o 
   5   3   0      253.92      235.15     15.06 o 
   6   3   0      198.51      218.07     16.06 o 
   7   3   0       14.12       11.17      8.15 o 
   8   3   0      166.79      152.38     19.31 o 
   9   3   0      384.70      427.93     28.12 o 
  10   3   0       12.61       29.60     17.90 o 
  11   3   0       20.70        6.03     16.76 o 
   0   4   0    12985.73    13810.04    892.48 o 
   1   4   0      286.15      290.93     15.70 o 
   2   4   0    37251.93    40050.22   1510.94 o 
   3   4   0     7539.05     7207.25    117.33 o 
   4   4   0      116.56       89.49     11.04 o 
   5   4   0     3020.21     2807.49     59.44 o 
   6   4   0        2.78       17.59     16.73 o 
   7   4   0      902.28      975.89     40.24 o 
   8   4   0     1138.82     1163.49     39.70 o 
   9   4   0       93.79       91.91     20.97 o 
  10   4   0      250.35      217.73     72.52 o 
  11   4   0        0.13        1.31     17.12 o 
   1   5   0       45.17       60.75      9.59 o 
   2   5   0     4818.33     5350.29    175.96 o 
   3   5   0     4085.87     3776.61     79.53 o 
   4   5   0     8642.33     8112.85    138.10 o 
   5   5   0      360.21      314.13     18.03 o 
   6   5   0     7880.31     7770.02    151.65 o 
   7   5   0       57.36       46.63      9.64 o 
   8   5   0     1377.95     1428.22     46.35 o 
   9   5   0      755.35      796.31     37.39 o 
  10   5   0       10.63       21.76     19.93 o 
  11   5   0      233.02      201.17     84.50 o 
   0   6   0     8814.26     9874.33    226.79 o 
   1   6   0     3084.25     3403.04    123.22 o 
   2   6   0    14978.54    15410.31    508.03 o 
   3   6   0     5645.61     5635.96    121.46 o 
   4   6   0        1.31        0.13      6.02 o 
   5   6   0      846.18      763.88     17.48 o 
   6   6   0     1538.72     1620.28     38.55 o 
   7   6   0     1347.39     1363.48     40.93 o 
   8   6   0     1007.45     1001.87     37.55 o 
   9   6   0      174.48      180.34     14.94 o 
  10   6   0      238.22      187.14     56.83 o 
  11   6   0       46.46       31.90     25.20 o 
   1   7   0     1696.59     1883.35    107.59 o 
   2   7   0     1100.54     1071.08     24.93 o 
   3   7   0     3740.93     3833.07     83.76 o 
   4   7   0      206.31      177.60     15.38 o 
   5   7   0      180.36      181.01     21.12 o 
   6   7   0        2.98       -0.83      8.87 o 
   7   7   0      431.57      394.96     31.44 o 
   8   7   0     1313.96     1200.44     36.64 o 
   9   7   0      254.97      180.34     18.65 o 
  10   7   0       18.70        1.08     10.28 o 
  11   7   0        2.46       12.47     18.68 o 
   0   8   0    15365.06    14438.34   1247.73 o 
   1   8   0      838.25      839.00     41.00 o 
   2   8   0     6490.03     6278.73    178.73 o 
   3   8   0      832.10      658.31     31.35 o 
   4   8   0      757.62      728.15     27.03 o 
   5   8   0     2897.50     2815.00     67.31 o 
   6   8   0        7.33       12.52     13.04 o 
   7   8   0        1.02       -6.41     11.40 o 
   8   8   0      636.80      669.90     42.88 o 
   9   8   0        1.39       19.15     13.95 o 
  10   8   0      309.05      251.00     94.78 o 
  11   8   0       51.57       27.09     24.61 o 
   1   9   0     4092.64     3847.86    119.76 o 
   2   9   0     2337.37     2154.18     37.27 o 
   3   9   0     7384.19     7023.78    146.86 o 
   4   9   0     8378.68     8417.95    184.37 o 
   5   9   0       55.36       30.92     17.80 o 
   6   9   0     2436.78     2365.58     88.45 o 
   7   9   0     1164.63     1150.34     53.31 o 
   8   9   0      570.90      602.76     42.78 o 
   9   9   0     1441.35     1592.12     60.81 o 
  10   9   0       72.02       88.25     25.36 o 
   0  10   0    21299.25    22336.02    648.10 o 
   1  10   0     3899.07     4379.41     75.70 o 
   2  10   0     6097.71     5574.45    117.37 o 
   3  10   0     6290.53     6104.78    118.81 o 
   4  10   0      131.93      121.97     13.19 o 
   5  10   0     2640.03     2660.69     64.33 o 
   6  10   0     2113.91     2185.53     73.70 o 
   7  10   0     1519.72     1603.93     67.06 o 
   8  10   0      128.36      156.64     25.07 o 
   9  10   0       16.44       28.68     22.64 o 
  10  10   0      309.46      368.80     40.42 o 
   1  11   0     1252.10     1152.39     58.00 o 
   2  11   0     5119.01     5279.62    136.16 o 
   3  11   0      185.42      272.04     12.66 o 
   4  11   0      180.64      158.32     17.65 o 
   5  11   0      316.28      359.81     27.69 o 
   6  11   0     2898.19     2835.01     89.26 o 
   7  11   0       82.97       56.92     18.09 o 
   8  11   0        0.73      -10.48     13.57 o 
   9  11   0      152.16      126.01     28.70 o 
  10  11   0       89.17       72.96     23.27 o 
   0  12   0      593.62      551.07     71.22 o 
   1  12   0      727.66      834.87     29.21 o 
   2  12   0       17.13       33.58      5.54 o 
   3  12   0      505.73      450.63     13.18 o 
   4  12   0      237.08      246.25     13.90 o 
   5  12   0        2.93       -1.16      5.71 o 
   6  12   0        3.57       26.74     17.67 o 
   7  12   0      278.82      300.92     36.43 o 
   8  12   0       37.13       45.38     19.03 o 
   9  12   0       46.20       49.00     19.08 o 
  10  12   0        0.02        2.03     26.10 o 
   1  13   0     3511.93     3259.83    126.59 o 
   2  13   0     3549.83     3684.27     67.98 o 
   3  13   0     1161.37      966.87     22.84 o 
   4  13   0     1786.82     1624.80     45.78 o 
   5  13   0        0.22        4.63      9.79 o 
   6  13   0     1193.08     1187.98     54.87 o 
   7  13   0      370.57      486.90     43.75 o 
   8  13   0      484.62      566.00     52.19 o 
   9  13   0        0.68       -7.41     11.41 o 
  10  13   0       73.34       25.96     40.51 o 
   0  14   0     4097.35     4056.31    125.50 o 
   1  14   0     3615.49     3658.07     70.23 o 
   2  14   0     8269.55     8079.48    191.86 o 
   3  14   0     8143.99     7731.43    136.97 o 
   4  14   0     1678.46     1555.68     43.99 o 
   5  14   0     2554.91     2573.69     63.93 o 
   6  14   0       31.67       36.65      9.73 o 
   7  14   0     1164.32     1145.75     53.13 o 
   8  14   0      599.77      560.37     38.71 o 
   9  14   0      118.88       73.15     37.58 o 
  10  14   0      273.03      300.65     80.34 o 
   1  15   0     4924.15     5070.72    158.44 o 
   2  15   0     2112.77     2003.11     41.45 o 
   3  15   0     4405.46     4270.32     78.44 o 
   4  15   0     4655.63     4604.57    101.13 o 
   5  15   0      112.63      115.46     11.86 o 
   6  15   0     1710.86     1636.48     57.07 o 
   7  15   0      183.81      172.96     21.77 o 
   8  15   0      502.34      516.30     46.27 o 
   9  15   0      402.73      418.60     66.83 o 
  10  15   0        1.33       36.06     46.37 o 
   0  16   0     4219.84     4253.84    141.03 o 
   1  16   0       32.94       51.99      9.55 o 
   2  16   0      989.46      945.39     31.52 o 
   3  16   0       33.75       27.18      6.51 o 
   4  16   0      333.90      326.49     24.87 o 
   5  16   0      173.67      184.53     19.82 o 
   6  16   0      228.20      221.99     22.52 o 
   7  16   0       62.64       33.95     19.29 o 
   8  16   0       20.04       32.37     19.51 o 
   9  16   0       35.48       80.01     40.92 o 
   1  17   0     2303.10     2332.32    122.42 o 
   2  17   0      420.60      394.05     18.56 o 
   3  17   0      413.82      418.46     17.67 o 
   4  17   0       17.94        0.49      5.49 o 
   5  17   0      350.60      340.61     20.83 o 
   6  17   0      397.46      406.81     30.85 o 
   7  17   0      272.74      264.77     65.57 o 
   8  17   0       23.87       26.12     32.90 o 
   9  17   0      127.69       72.35     65.48 o 
   0  18   0     8745.53     8300.14    511.04 o 
   1  18   0     3153.77     3038.70     72.66 o 
   2  18   0     2504.82     2422.69     84.36 o 
   3  18   0     4162.92     3990.61     77.32 o 
   4  18   0        9.84        3.99      5.20 o 
   5  18   0     4838.89     4780.39    190.92 o 
   6  18   0      438.97      389.60     22.47 o 
   7  18   0      373.55      344.49    120.71 o 
   8  18   0      256.32      210.99    100.28 o 
   9  18   0        3.27       -0.30     24.41 o 
   1  19   0     3444.43     3413.18     86.75 o 
   2  19   0     1445.92     1330.04     35.60 o 
   3  19   0      866.48      843.98     26.85 o 
   4  19   0     3566.86     3281.80    110.41 o 
   5  19   0       42.32       34.05     13.53 o 
   6  19   0     2459.19     2313.47    157.84 o 
   7  19   0      170.60      138.76    133.34 o 
   8  19   0      623.63      829.35    100.28 o 
   9  19   0      389.82      190.20    169.18 o 
   0  20   0     2456.83     2595.48     90.55 o 
   1  20   0      145.67      154.35     16.60 o 
   2  20   0     2590.37     2533.58     63.65 o 
   3  20   0     1408.94     1333.27     41.49 o 
   4  20   0      442.46      394.72     22.28 o 
   5  20   0     1152.43     1071.06     58.04 o 
   6  20   0       47.93       43.94     17.11 o 
   7  20   0      337.55      254.70    217.47 o 
   8  20   0      310.83      232.23    113.75 o 
   1  21   0      315.12      323.23     21.16 o 
   2  21   0      522.62      539.25     24.78 o 
   3  21   0      171.88      157.79     14.53 o 
   4  21   0      411.41      380.89     18.38 o 
   5  21   0       35.62       19.19      9.34 o 
   6  21   0       33.55        9.87     14.55 o 
   7  21   0        0.12       13.94     43.33 o 
   8  21   0        0.45      -25.52     39.09 o 
   0  22   0       76.52       78.62     21.33 o 
   1  22   0       22.41       10.15     10.31 o 
   2  22   0      504.35      497.23     28.67 o 
   3  22   0      930.03      859.20     30.81 o 
   4  22   0        3.62       -6.47      6.47 o 
   5  22   0      231.80      223.44     33.53 o 
   6  22   0       36.67       32.08     38.05 o 
   7  22   0      609.74      800.34    108.66 o 
   8  22   0        0.39       -5.86     27.26 o 
   1  23   0     3038.09     2918.73     78.21 o 
   2  23   0        1.74        1.65      9.34 o 
   3  23   0     1598.30     1501.17     51.23 o 
   4  23   0      609.94      564.61     62.63 o 
   5  23   0        2.06       -1.12      9.52 o 
   6  23   0     1517.87     1749.38    148.44 o 
   7  23   0       86.94       23.95     44.66 o 
   8  23   0      242.85      297.91    120.33 o 
   0  24   0     8538.55     8439.60    249.69 o 
   1  24   0      948.22      903.73     37.57 o 
   2  24   0     2891.93     2978.20     99.88 o 
   3  24   0     1418.93     1373.40     48.85 o 
   4  24   0      175.34      141.35     18.31 o 
   5  24   0      692.49      649.49    105.83 o 
   6  24   0       96.12       28.19     39.47 o 
   7  24   0       79.28       47.48     85.50 o 
   1  25   0      121.76      115.72     17.96 o 
   2  25   0      308.58      295.17     27.36 o 
   3  25   0      404.02      387.99     25.15 o 
   4  25   0      815.22      730.63     46.05 o 
   5  25   0      182.33      151.50    134.81 o 
   6  25   0      355.70      145.69    194.35 o 
   7  25   0       33.98       57.76     77.00 o 
   0  26   0       10.96        9.51     20.37 o 
   1  26   0        5.51        8.20     16.31 o 
   2  26   0       36.81       35.30     14.35 o 
   3  26   0      100.56       83.61     15.90 o 
   4  26   0        0.52       10.76     19.29 o 
   5  26   0       32.11       23.26     36.11 o 
   6  26   0       14.68       16.87     52.81 o 
   1  27   0      534.65      524.91     45.88 o 
   2  27   0       80.36       80.71     19.89 o 
   3  27   0      150.95      112.04     18.51 o 
   4  27   0      540.85      564.67     98.23 o 
   5  27   0        0.04      -39.61     68.83 o 
   6  27   0      102.46      106.75     86.23 o 
   0  28   0     2267.36     2426.95    124.18 o 
   1  28   0      195.02      173.77     36.22 o 
   2  28   0      779.36      794.39     45.30 o 
   3  28   0      981.59      910.66     76.73 o 
   4  28   0        0.31       23.09     43.65 o 
   5  28   0      568.12      427.20    332.96 o 
   1  29   0      736.96      743.28     47.56 o 
   2  29   0      242.83      218.01     51.39 o 
   3  29   0      162.49      221.51     58.74 o 
   4  29   0      467.25      453.00    101.62 o 
   0  30   0      767.31      783.10     73.78 o 
   1  30   0        0.62       -7.95     20.02 o 
   2  30   0      431.45      479.51     51.59 o 
   3  30   0       95.03       19.41     38.99 o 
   4  30   0       40.11       96.09     52.64 o 
   1  31   0      134.26       90.96     27.20 o 
   2  31   0      145.82       72.03     24.44 o 
   3  31   0        0.28       20.69     35.34 o 
   0  32   0      681.34      727.14     76.75 o 
   1  32   0       74.30       44.36     21.87 o 
 -11   1   1       36.17       55.99     27.44 o 
 -10   1   1      634.27      727.09     45.34 o 
  -9   1   1        6.04       -2.86     10.04 o 
  -8   1   1      344.72      395.03     21.36 o 
  -7   1   1       18.92       27.13      9.81 o 
  -6   1   1     1046.22     1088.69     29.93 o 
  -5   1   1      721.39      670.75     21.77 o 
  -4   1   1     2548.16     2592.11     51.76 o 
  -3   1   1     4897.94     5081.36    158.01 o 
  -2   1   1     4310.59     4675.49    150.66 o 
   1   1   1      321.53      394.01     16.01 o 
   2   1   1    22798.21    23789.16    511.23 o 
   3   1   1     3008.55     2947.26     71.54 o 
   4   1   1     1420.86     1335.48     50.37 o 
   5   1   1     6020.13     6021.01    203.62 o 
   6   1   1      155.35      146.52     29.17 o 
   7   1   1      535.13      589.83     33.59 o 
   8   1   1      139.83      170.10     23.77 o 
   9   1   1       44.73       59.14     16.51 o 
  10   1   1      112.78       66.13     21.97 o 
  11   1   1       70.26        1.26     17.03 o 
 -11   2   1      149.56       72.91     49.55 o 
 -10   2   1       19.62       17.01     10.87 o 
  -9   2   1     1782.58     1888.88     60.99 o 
  -8   2   1      328.92      390.18     23.52 o 
  -7   2   1     1827.93     1850.86     44.52 o 
  -6   2   1      862.34      751.88     21.77 o 
  -5   2   1      181.37      194.35     16.69 o 
  -4   2   1    15238.32    14883.86    271.24 o 
  -3   2   1     2538.41     2198.08     44.74 o 
  -2   2   1    29917.08    35218.18    588.74 o 
  -1   2   1     8013.38     8136.60    285.33 o 
   1   2   1    37687.18    46426.92   1106.06 o 
   2   2   1      154.79      178.97     15.13 o 
   3   2   1     3455.01     3085.24     73.71 o 
   4   2   1    11627.12    11478.69    281.14 o 
   5   2   1     2318.55     2196.88     83.14 o 
   6   2   1     5195.92     5218.15    203.45 o 
   7   2   1        5.55        1.02      9.11 o 
   8   2   1      661.74      756.86     33.67 o 
   9   2   1      464.61      524.37     31.51 o 
  10   2   1       33.81       30.41     16.86 o 
  11   2   1      179.46        3.38     19.17 o 
 -11   3   1        1.73       -1.83     15.61 o 
 -10   3   1      332.75      336.17     25.60 o 
  -9   3   1       44.88       72.35     13.32 o 
  -8   3   1     2434.54     2552.71     69.68 o 
  -7   3   1      590.27      604.17     23.32 o 
  -6   3   1     1908.77     1880.85     43.60 o 
  -5   3   1     7411.25     7333.29    120.36 o 
  -4   3   1      419.51      445.99     14.29 o 
  -3   3   1     6999.86     6594.85    131.68 o 
  -2   3   1     1981.50     1952.96     90.24 o 
  -1   3   1       94.76      120.08      4.98 o 
   0   3   1     3889.08     4748.48    115.68 o 
   1   3   1     1508.08     1427.02     37.25 o 
   2   3   1    10252.43     9967.66    373.62 o 
   3   3   1     2030.99     1824.41     54.12 o 
   4   3   1    10971.72    10727.04    250.05 o 
   5   3   1     2632.61     2556.90     91.34 o 
   6   3   1     1474.72     1506.28    109.84 o 
   7   3   1     1652.34     1710.04     58.60 o 
   8   3   1        4.37      -13.21     14.37 o 
   9   3   1      413.85      497.68     31.02 o 
  10   3   1      108.34       59.73     39.48 o 
  11   3   1       53.41       51.28     28.36 o 
 -11   4   1        7.44       -3.85     19.64 o 
 -10   4   1      126.91      114.45     19.90 o 
  -9   4   1        1.25       -8.40      8.63 o 
  -8   4   1      180.97      205.27     19.35 o 
  -7   4   1      233.71      219.93     15.25 o 
  -6   4   1     1118.32      980.84     39.38 o 
  -5   4   1        5.69       16.48      6.25 o 
  -4   4   1     1920.29     1773.23     29.44 o 
  -3   4   1       19.07        5.80      6.05 o 
  -2   4   1    14842.19    15684.81    451.68 o 
  -1   4   1    11952.72    12265.25    263.52 o 
   0   4   1    16158.46    18417.74    359.06 o 
   1   4   1        3.57       13.82      4.76 o 
   2   4   1       84.47      127.37     18.30 o 
   3   4   1     6181.50     6056.45    140.67 o 
   4   4   1      625.49      580.50     32.34 o 
   5   4   1       60.19       49.99     14.06 o 
   6   4   1     1007.48      994.74     49.60 o 
   7   4   1      440.92      457.34     25.04 o 
   8   4   1      158.80      202.46     20.04 o 
   9   4   1        2.37       -2.93      8.33 o 
  10   4   1       13.33       32.85     24.12 o 
  11   4   1       52.12       49.19     27.93 o 
 -11   5   1        2.62       15.57     19.65 o 
 -10   5   1       10.13       -0.20     12.39 o 
  -9   5   1      230.15      247.25     18.99 o 
  -8   5   1      209.30      223.93     21.62 o 
  -7   5   1       39.29       44.50     10.56 o 
  -6   5   1       52.20       62.08     10.17 o 
  -5   5   1     1221.73     1245.12     28.98 o 
  -4   5   1      730.82      707.50     24.18 o 
  -3   5   1      916.92      955.80     18.68 o 
  -2   5   1    16743.09    19396.76    308.91 o 
  -1   5   1     5917.48     6508.79    189.44 o 
   0   5   1     1233.68     1186.03     43.08 o 
   1   5   1     1883.07     2198.95     77.09 o 
   2   5   1       19.54       14.90      5.27 o 
   3   5   1     8469.38     8677.62    207.22 o 
   4   5   1      429.29      481.63     30.24 o 
   5   5   1      690.91      721.17     43.17 o 
   6   5   1        3.62       12.31     15.63 o 
   7   5   1       72.73       68.67     17.34 o 
   8   5   1      123.32      113.23     14.62 o 
   9   5   1       23.08       12.17     12.56 o 
  10   5   1        0.03        6.39     17.52 o 
 -11   6   1       55.58       29.64     22.71 o 
 -10   6   1       10.01        1.72     10.05 o 
  -9   6   1      850.24      918.56     36.02 o 
  -8   6   1      511.17      524.98     24.01 o 
  -7   6   1     2415.22     2348.06     55.38 o 
  -6   6   1      984.40      896.70     21.47 o 
  -5   6   1       79.15       86.24     12.40 o 
  -4   6   1    15180.95    15198.31    359.64 o 
  -3   6   1      591.94      495.73     13.27 o 
  -2   6   1      397.12      502.91     29.78 o 
  -1   6   1    32095.18    35611.86    706.90 o 
   0   6   1      797.17      904.29     23.68 o 
   1   6   1     4707.86     4752.96     78.83 o 
   2   6   1       12.45       11.45      4.86 o 
   3   6   1      512.74      364.08     10.74 o 
   4   6   1     3517.08     3218.10     94.51 o 
   5   6   1      112.19       86.18     18.51 o 
   6   6   1     3993.36     4052.07     92.95 o 
   7   6   1      138.31      159.69     19.12 o 
   8   6   1      531.44      558.35     30.08 o 
   9   6   1       94.52       89.27     18.66 o 
  10   6   1       15.74        0.25     18.36 o 
 -11   7   1      109.35       29.03     25.84 o 
 -10   7   1      416.03      497.85     35.12 o 
  -9   7   1       36.95       59.74     18.64 o 
  -8   7   1     3150.28     3208.40     84.56 o 
  -7   7   1     1312.43     1357.09     48.09 o 
  -6   7   1     2445.26     2446.11     59.24 o 
  -5   7   1     3786.94     3644.91     93.91 o 
  -4   7   1      954.78      912.84     19.89 o 
  -3   7   1     8048.08     7747.15    144.00 o 
  -2   7   1     5003.68     4646.49     92.87 o 
  -1   7   1     7115.02     6870.56    194.15 o 
   0   7   1    31935.87    35234.51    783.39 o 
   1   7   1      919.95      855.81     23.07 o 
   2   7   1    27511.27    28280.55   1063.10 o 
   3   7   1     4883.09     4837.19     78.25 o 
   4   7   1     4350.37     3798.54     77.64 o 
   5   7   1     3413.30     3461.91     60.31 o 
   6   7   1        6.00        0.27     12.19 o 
   7   7   1     1541.96     1490.55     60.53 o 
   8   7   1      477.71      522.18     35.87 o 
   9   7   1     1005.63     1138.90     68.29 o 
  10   7   1      284.23      186.29     86.10 o 
 -11   8   1       93.56       58.45     30.60 o 
 -10   8   1      179.43       -1.87     19.05 o 
  -9   8   1      512.63      512.42     34.85 o 
  -8   8   1       17.78       10.05     24.62 o 
  -7   8   1     1470.72     1454.40     48.86 o 
  -6   8   1     3239.69     3169.90    103.59 o 
  -5   8   1      610.68      639.60     34.16 o 
  -4   8   1    17483.76    17157.21    318.35 o 
  -3   8   1    10633.48    10936.76    186.86 o 
  -2   8   1    40069.04    42658.47    891.90 o 
  -1   8   1     3283.28     2957.30    118.24 o 
   0   8   1     1024.43     1002.82     46.58 o 
   1   8   1     1733.70     1644.85     39.23 o 
   2   8   1     1023.49      998.73     30.84 o 
   3   8   1     4470.13     4044.66     97.32 o 
   4   8   1     1991.69     1971.11     50.06 o 
   5   8   1     2034.29     1938.28     65.00 o 
   6   8   1     1535.91     1547.43     55.97 o 
   7   8   1      443.60      473.40     42.87 o 
   8   8   1     1305.93     1438.82     72.75 o 
   9   8   1      784.75      871.43     58.28 o 
  10   8   1       45.34       81.59     26.60 o 
 -11   9   1        3.23       -0.47     31.26 o 
 -10   9   1       49.38       33.56     19.92 o 
  -9   9   1        9.70       29.11     14.90 o 
  -8   9   1       82.68       89.78     16.02 o 
  -7   9   1      540.79      570.57     37.28 o 
  -6   9   1      897.86      855.47     38.75 o 
  -5   9   1       55.93       43.38     12.78 o 
  -4   9   1      253.54      244.57     18.14 o 
  -3   9   1      443.06      426.83     11.48 o 
  -2   9   1      300.41      210.60      9.18 o 
  -1   9   1     2059.69     2106.29     36.93 o 
   0   9   1      115.33      156.31     13.33 o 
   1   9   1      276.89      281.92     14.15 o 
   2   9   1     2219.35     2181.19     41.60 o 
   3   9   1     1327.47     1411.61     48.53 o 
   4   9   1      125.25      115.60     17.03 o 
   5   9   1        0.46       -3.08      7.78 o 
   6   9   1      114.68      156.99     23.00 o 
   7   9   1       48.74       55.24     30.87 o 
   8   9   1       20.36       30.87     23.25 o 
   9   9   1        0.08       -3.06     16.35 o 
  10   9   1        0.46       -4.26     18.99 o 
 -11  10   1        0.05        5.44     29.27 o 
 -10  10   1      118.70      102.13     24.87 o 
  -9  10   1      250.91      248.20     26.31 o 
  -8  10   1      101.03       95.42     17.28 o 
  -7  10   1     1433.21     1458.76     41.98 o 
  -6  10   1     1813.27     1812.00     54.55 o 
  -5  10   1       98.83      110.15     11.14 o 
  -4  10   1      575.55      574.39     15.79 o 
  -3  10   1     4447.28     4689.90     80.57 o 
  -2  10   1      269.73      202.70     11.65 o 
  -1  10   1     9140.70     9298.27    216.87 o 
   0  10   1      476.30      429.82     26.88 o 
   1  10   1     2688.60     2539.11     50.46 o 
   2  10   1     2104.56     2138.09     45.25 o 
   3  10   1     4515.10     4464.96     98.76 o 
   4  10   1      132.82      115.64     14.76 o 
   5  10   1      542.07      507.94     30.77 o 
   6  10   1      255.92      268.89     23.99 o 
   7  10   1       54.34       56.62     33.85 o 
   8  10   1      309.82      364.94     37.35 o 
   9  10   1      200.73      207.10     57.35 o 
  10  10   1      114.64      145.06     38.22 o 
 -11  11   1        5.12      -28.95     39.91 o 
 -10  11   1      133.06      153.17     77.86 o 
  -9  11   1        2.10        0.05     15.10 o 
  -8  11   1        1.82        1.87      8.11 o 
  -7  11   1     1722.57     1663.20     73.81 o 
  -6  11   1      611.08      626.40     37.22 o 
  -5  11   1     1105.70     1017.12     47.43 o 
  -4  11   1      819.68      831.48     18.91 o 
  -3  11   1     6663.97     6313.75     95.90 o 
  -2  11   1     4125.05     3983.64     97.66 o 
  -1  11   1     8455.06     8499.37    143.42 o 
   0  11   1    22358.03    21077.98    905.38 o 
   1  11   1        3.89        9.65      6.27 o 
   2  11   1    13122.81    12923.16    256.06 o 
   3  11   1     1259.30     1192.01     38.50 o 
   4  11   1     5177.11     5111.97    130.68 o 
   5  11   1     3037.86     3012.32     76.98 o 
   6  11   1      160.30      148.07     21.27 o 
   7  11   1      903.00     1042.27     59.24 o 
   8  11   1        2.43       17.08     17.69 o 
   9  11   1      228.89      289.68     63.31 o 
  10  11   1      158.65      207.63     35.02 o 
 -10  12   1       63.70       31.76     38.08 o 
  -9  12   1       61.62       68.92     24.14 o 
  -8  12   1      534.61      527.10     29.10 o 
  -7  12   1       97.73       93.15     12.88 o 
  -6  12   1     7934.79     7804.67    230.77 o 
  -5  12   1       79.62       75.41     12.97 o 
  -4  12   1     7782.35     6987.75     89.01 o 
  -3  12   1     1821.05     1676.17     28.82 o 
  -2  12   1    10301.64    10228.83    235.04 o 
  -1  12   1     4639.45     4421.39    110.31 o 
   0  12   1     3201.82     3081.70     61.59 o 
   1  12   1     8935.92     8326.67    158.71 o 
   2  12   1     1182.00     1149.76     33.13 o 
   3  12   1     7608.30     6853.04    161.61 o 
   4  12   1     4504.32     4397.34    114.51 o 
   5  12   1      414.82      394.91     28.66 o 
   6  12   1     2372.62     2353.66     71.15 o 
   7  12   1       99.57      117.52     26.18 o 
   8  12   1      390.61      487.58     42.96 o 
   9  12   1        0.78       -7.11     18.42 o 
  10  12   1       15.29       14.22     18.25 o 
 -10  13   1      143.79       92.27     82.16 o 
  -9  13   1      102.12       57.16     25.97 o 
  -8  13   1      125.95      131.70     20.76 o 
  -7  13   1        0.57        9.79     13.69 o 
  -6  13   1      595.95      610.14     36.11 o 
  -5  13   1      529.21      479.47     41.87 o 
  -4  13   1       63.62       65.86      5.01 o 
  -3  13   1     1226.13     1095.36     22.47 o 
  -2  13   1     3230.28     3032.72     80.47 o 
  -1  13   1     4800.27     4758.67    117.68 o 
   0  13   1    14863.87    15279.30    405.71 o 
   1  13   1        0.23        5.87      7.06 o 
   2  13   1     9884.11     9999.91    199.80 o 
   3  13   1      405.44      430.19     29.35 o 
   4  13   1     2275.33     2287.65     80.08 o 
   5  13   1      719.35      770.13     33.47 o 
   6  13   1       22.53        4.52     11.10 o 
   7  13   1     1152.34     1262.13     65.32 o 
   8  13   1      171.79      166.20     30.67 o 
   9  13   1       49.30       70.75     30.53 o 
  10  13   1      120.69      148.28     66.87 o 
 -10  14   1       50.93       16.25     36.11 o 
  -9  14   1        0.71       41.60     40.59 o 
  -8  14   1      104.64       97.72     27.78 o 
  -7  14   1       78.01       36.56     13.67 o 
  -6  14   1      107.43      105.93     14.95 o 
  -5  14   1     1030.70      904.43     37.20 o 
  -4  14   1      118.69      108.43      5.20 o 
  -3  14   1      117.88      109.94     10.27 o 
  -2  14   1        2.74        4.23      4.48 o 
  -1  14   1     1376.48     1581.17     52.19 o 
   0  14   1       69.09       74.92     10.89 o 
   1  14   1       16.61       27.86      7.92 o 
   2  14   1      469.39      420.58     19.74 o 
   3  14   1      173.16      203.39     13.56 o 
   4  14   1        4.61      -18.44     20.62 o 
   5  14   1       77.30       68.07     14.72 o 
   6  14   1      153.37      149.38     19.12 o 
   7  14   1       53.58       41.66     23.39 o 
   8  14   1       66.44       44.91     22.48 o 
   9  14   1      112.48      119.33     41.84 o 
 -10  15   1      163.08      132.98    137.27 o 
  -9  15   1        9.30       26.84     29.66 o 
  -8  15   1      168.00      150.80     41.45 o 
  -7  15   1       21.06       19.36      7.73 o 
  -6  15   1      475.80      410.70     47.07 o 
  -5  15   1      500.11      424.58     43.05 o 
  -4  15   1       78.74       83.87      6.63 o 
  -3  15   1     2084.27     1929.06     39.88 o 
  -2  15   1      500.12      476.52     18.63 o 
  -1  15   1     6181.40     6364.14    180.71 o 
   0  15   1      395.98      342.92     20.09 o 
   1  15   1      115.84      131.68     12.44 o 
   2  15   1     2793.36     2513.72     57.54 o 
   3  15   1     1430.74     1372.28     36.85 o 
   4  15   1      456.67      385.50     35.03 o 
   5  15   1       31.44       24.96     13.15 o 
   6  15   1        3.41        2.85      8.21 o 
   7  15   1      371.41      397.42     29.88 o 
   8  15   1       80.86       81.12     31.35 o 
   9  15   1       16.40       21.05     39.82 o 
 -10  16   1      198.70      216.43    102.47 o 
  -9  16   1      211.86      234.72     83.52 o 
  -8  16   1       33.88       55.57     41.03 o 
  -7  16   1     1799.25     2001.12    136.45 o 
  -6  16   1     1451.50     1605.23    131.91 o 
  -5  16   1     1616.22     1429.43     80.39 o 
  -4  16   1     7226.41     7042.22    113.16 o 
  -3  16   1     1344.71     1229.77     35.35 o 
  -2  16   1     6008.23     6334.90    174.00 o 
  -1  16   1     3615.60     3571.42     71.33 o 
   0  16   1     2759.44     2684.39     62.16 o 
   1  16   1     5851.26     5775.06    176.15 o 
   2  16   1      257.87      240.97     15.61 o 
   3  16   1     5117.52     4892.02     96.59 o 
   4  16   1      175.59      179.82     21.82 o 
   5  16   1       19.10       19.84     10.94 o 
   6  16   1     2567.41     2519.55     80.82 o 
   7  16   1      354.00      370.98     40.36 o 
   8  16   1      635.57      711.45     60.74 o 
   9  16   1      457.67      483.36    137.26 o 
  -9  17   1        0.51       18.23     33.78 o 
  -8  17   1      675.32      827.61     98.87 o 
  -7  17   1      360.49      438.41     86.79 o 
  -6  17   1     1568.01     1722.88    181.86 o 
  -5  17   1      524.75      466.96     39.00 o 
  -4  17   1      906.82      809.45     29.95 o 
  -3  17   1     3095.91     2999.89     59.14 o 
  -2  17   1     1085.85      993.25     28.61 o 
  -1  17   1     5684.56     5635.46    151.73 o 
   0  17   1     7409.56     7387.36    192.45 o 
   1  17   1      134.13      146.36     15.45 o 
   2  17   1    11983.90    12311.41    282.47 o 
   3  17   1      546.23      519.50     22.57 o 
   4  17   1      170.82      144.36     21.45 o 
   5  17   1     1901.81     1825.17     58.21 o 
   6  17   1        2.31       10.34     12.14 o 
   7  17   1     1275.78     1308.04     77.87 o 
   8  17   1       31.27       22.56     24.90 o 
   9  17   1      159.75      202.05     73.85 o 
  -9  18   1      299.85      256.68     87.16 o 
  -8  18   1       11.72       -7.34     33.02 o 
  -7  18   1      130.85       53.27     64.33 o 
  -6  18   1     1023.44     1114.05    116.53 o 
  -5  18   1       44.24       42.56     10.70 o 
  -4  18   1     3505.41     3209.35     99.84 o 
  -3  18   1     1056.63      925.67     27.16 o 
  -2  18   1      941.05      866.48     27.01 o 
  -1  18   1        2.07      -10.05     10.05 o 
   0  18   1       51.10       55.50     17.32 o 
   1  18   1      283.68      312.06     19.92 o 
   2  18   1       28.70       27.03     10.13 o 
   3  18   1      294.37      278.45     17.43 o 
   4  18   1       70.78       53.13     19.56 o 
   5  18   1      237.23      209.08     25.55 o 
   6  18   1      550.05      597.78     35.74 o 
   7  18   1        1.79        8.78     12.02 o 
   8  18   1      179.74      259.98     66.87 o 
   9  18   1       15.50       34.13     47.23 o 
  -9  19   1        5.10      -33.48     44.76 o 
  -8  19   1        8.39        0.98     32.80 o 
  -7  19   1        2.21        8.41     28.29 o 
  -6  19   1       14.95       84.60     43.10 o 
  -5  19   1        6.58        2.42      3.78 o 
  -4  19   1      169.30      191.94     10.80 o 
  -3  19   1        2.02       -1.99      4.96 o 
  -2  19   1      170.20      185.33     15.86 o 
  -1  19   1      932.11      881.67     35.80 o 
   0  19   1       45.10       36.70     11.97 o 
   1  19   1      377.29      383.01     27.25 o 
   2  19   1        7.23       11.33      9.91 o 
   3  19   1      147.50      154.66     15.14 o 
   4  19   1       34.96       39.84     14.28 o 
   5  19   1      179.19      174.52     22.27 o 
   6  19   1       22.88       21.87     10.39 o 
   7  19   1        0.04        2.93     16.58 o 
   8  19   1        2.49      -28.86     33.76 o 
  -9  20   1       52.00       53.46     52.32 o 
  -8  20   1        2.56       12.67     40.24 o 
  -7  20   1      289.78      149.14    135.37 o 
  -6  20   1      685.39      829.56    179.18 o 
  -5  20   1      100.00      146.33     75.12 o 
  -4  20   1     1689.71     1453.97     44.73 o 
  -3  20   1       20.70        9.91      9.00 o 
  -2  20   1     2182.36     2091.07     65.41 o 
  -1  20   1      387.44      376.04     29.29 o 
   0  20   1       21.00       19.32     12.11 o 
   1  20   1     1121.43     1151.44     43.54 o 
   2  20   1      153.03      150.14     17.23 o 
   3  20   1     1422.55     1333.03     41.85 o 
   4  20   1      662.62      575.36     31.75 o 
   5  20   1      148.93      150.13     18.74 o 
   6  20   1      637.70      632.27     31.48 o 
   7  20   1       22.51       35.22     23.68 o 
   8  20   1      121.24      148.36     53.25 o 
  -8  21   1      848.36     1006.60    177.71 o 
  -7  21   1      286.39      171.74    175.33 o 
  -6  21   1      250.64      177.51    147.42 o 
  -5  21   1     1481.61     1610.53    120.17 o 
  -4  21   1        0.28        0.34      4.96 o 
  -3  21   1     2824.35     2781.66     81.53 o 
  -2  21   1      527.98      487.08     28.43 o 
  -1  21   1      653.59      595.74     40.19 o 
   0  21   1     2182.54     2308.82     83.91 o 
   1  21   1       40.04       56.20     17.22 o 
   2  21   1      955.99      924.27     41.50 o 
   3  21   1      199.54      202.67     25.74 o 
   4  21   1     1408.78     1362.31     57.92 o 
   5  21   1     1153.54     1114.80     86.09 o 
   6  21   1      192.58      133.13     27.96 o 
   7  21   1      579.80      703.14    226.05 o 
   8  21   1       12.02       16.67     39.78 o 
  -8  22   1        5.05      -11.96     59.76 o 
  -7  22   1      411.51      345.87    242.50 o 
  -6  22   1      658.34      771.08     97.73 o 
  -5  22   1       50.67       66.54     43.16 o 
  -4  22   1     1462.63     1248.53     97.78 o 
  -3  22   1       17.68       17.01      9.99 o 
  -2  22   1     2278.43     2212.45     67.11 o 
  -1  22   1     2885.69     2885.01     88.49 o 
   0  22   1      776.40      810.60     38.27 o 
   1  22   1     2220.57     2446.76     78.88 o 
   2  22   1      664.17      633.37     34.49 o 
   3  22   1     1517.53     1466.35     48.29 o 
   4  22   1     1188.37     1063.38     67.97 o 
   5  22   1      360.21      319.24     57.57 o 
   6  22   1      673.32      710.21     65.62 o 
   7  22   1       23.56       12.30     35.14 o 
   8  22   1      343.25      416.81    135.34 o 
  -8  23   1       89.94       54.50     58.95 o 
  -7  23   1        0.10        4.99     30.41 o 
  -6  23   1      172.66      122.94    108.40 o 
  -5  23   1       22.49       -3.86     27.87 o 
  -4  23   1      582.96      466.71     46.79 o 
  -3  23   1       90.12       75.44     18.77 o 
  -2  23   1      147.07      104.44     18.29 o 
  -1  23   1      525.50      497.76     28.81 o 
   0  23   1     1531.68     1518.77     55.31 o 
   1  23   1      183.24      197.44     23.52 o 
   2  23   1      998.80      992.86     47.40 o 
   3  23   1      167.97      202.78     20.52 o 
   4  23   1      515.30      481.77     39.99 o 
   5  23   1      276.80      187.79     47.27 o 
   6  23   1       33.13       34.01     33.23 o 
   7  23   1        5.62      -18.25     39.18 o 
  -7  24   1        2.40      -31.87     49.57 o 
  -6  24   1       90.20       46.63     58.38 o 
  -5  24   1       34.59       56.24     49.36 o 
  -4  24   1      177.47      161.41     30.83 o 
  -3  24   1       63.98       67.36     16.13 o 
  -2  24   1      205.73      212.03     20.64 o 
  -1  24   1      328.94      329.49     29.78 o 
   0  24   1       53.31       60.37     20.13 o 
   1  24   1      812.18      767.21     40.96 o 
   2  24   1      209.74      263.50     28.84 o 
   3  24   1      227.89      216.93     26.24 o 
   4  24   1      179.70      122.43     18.96 o 
   5  24   1       32.51       23.31     12.11 o 
   6  24   1       20.78       37.83     46.19 o 
   7  24   1       26.68       48.45     50.38 o 
  -7  25   1       13.09        0.49     34.35 o 
  -6  25   1       95.95       41.22     54.97 o 
  -5  25   1      562.21      454.69    337.12 o 
  -4  25   1      125.40      100.95     28.39 o 
  -3  25   1     1953.83     1940.83     83.74 o 
  -2  25   1     1019.05      961.52     40.65 o 
  -1  25   1      880.59      879.91     46.06 o 
   0  25   1     1596.36     1571.51     55.29 o 
   1  25   1       21.90       22.83     14.36 o 
   2  25   1     1627.67     1626.69     67.04 o 
   3  25   1      614.39      605.00     33.80 o 
   4  25   1      505.66      476.71     37.07 o 
   5  25   1      494.42      444.22     89.83 o 
   6  25   1        8.66        5.15     24.82 o 
  -6  26   1      189.82       69.01    117.27 o 
  -5  26   1       86.00       39.59     43.96 o 
  -4  26   1     2124.79     2108.44    198.16 o 
  -3  26   1      534.26      530.61     45.15 o 
  -2  26   1     1500.24     1444.90     66.66 o 
  -1  26   1     1468.93     1525.14     58.91 o 
   0  26   1      817.60      865.73     44.70 o 
   1  26   1     3534.23     3742.99    111.15 o 
   2  26   1      563.39      553.88     35.02 o 
   3  26   1     1367.93     1314.41     74.78 o 
   4  26   1      757.89      650.87     53.33 o 
   5  26   1      270.75      142.35     89.01 o 
   6  26   1      589.00      722.14     90.49 o 
  -6  27   1      192.58      116.07    101.24 o 
  -5  27   1      605.11      234.69    237.73 o 
  -4  27   1        9.96        7.86     28.38 o 
  -3  27   1      663.52      648.76     63.85 o 
  -2  27   1      429.45      410.22     60.92 o 
  -1  27   1      149.51      147.41     24.82 o 
   0  27   1      781.26      851.01     58.83 o 
   1  27   1       52.28       63.28     18.77 o 
   2  27   1      924.44      945.67     45.74 o 
   3  27   1      595.18      603.12     38.09 o 
   4  27   1      347.89      298.63     39.60 o 
   5  27   1      385.39      381.44    131.68 o 
  -5  28   1       10.24      -13.76     34.08 o 
  -4  28   1       49.47       45.13     40.43 o 
  -3  28   1       69.91       39.52     21.10 o 
  -2  28   1       77.82       66.03     20.29 o 
  -1  28   1       47.80       37.74     16.17 o 
   0  28   1      321.50      380.58     31.97 o 
   1  28   1      227.44      272.67     57.66 o 
   2  28   1       11.34        9.05     11.87 o 
   3  28   1       17.81       11.39     20.63 o 
   4  28   1       55.68        5.56     29.21 o 
   5  28   1        9.40        5.00     25.95 o 
  -5  29   1       89.41       82.62     76.21 o 
  -4  29   1       59.12       52.31     53.37 o 
  -3  29   1       25.37       30.86     26.22 o 
  -2  29   1        5.81       -2.88     12.42 o 
  -1  29   1      328.97      278.08     65.34 o 
   0  29   1      118.84       87.50     22.49 o 
   1  29   1       24.65       19.10     15.59 o 
   2  29   1      118.06       89.47     19.76 o 
   3  29   1       78.95       97.55     47.24 o 
   4  29   1        0.42       33.16     39.57 o 
  -4  30   1      363.87      497.80    135.23 o 
  -3  30   1        2.88       -2.29     15.19 o 
  -2  30   1      479.57      411.41     83.89 o 
  -1  30   1      857.56      876.73     57.28 o 
   0  30   1      190.86      219.25     42.96 o 
   1  30   1      910.18      932.94     52.70 o 
   2  30   1       46.98       43.12     20.91 o 
   3  30   1      476.03      352.34     92.82 o 
  -3  31   1      585.52      722.92     99.73 o 
  -2  31   1       72.09       93.78     39.91 o 
  -1  31   1      448.98      528.57     50.56 o 
   0  31   1      610.86      673.95     55.21 o 
   1  31   1       18.64       22.89     18.46 o 
   2  31   1      691.88      708.50     52.39 o 
  -1  32   1      323.25      237.70     69.67 o 
   0  32   1        7.04       28.75     20.28 o 
 -11   0   2      336.08      417.23     40.77 o 
 -10   0   2      171.47      244.96     34.06 o 
  -9   0   2       61.30       63.92     18.19 o 
  -8   0   2     2754.95     2883.40     95.81 o 
  -7   0   2      263.02      250.92     21.83 o 
  -6   0   2       46.91       25.01     12.24 o 
  -5   0   2     2083.93     1876.18     47.63 o 
  -4   0   2    11608.71    11195.63    205.68 o 
  -3   0   2    14948.58    14183.11    363.63 o 
  -2   0   2     2933.19     2619.04    154.85 o 
  -1   0   2    10211.55    10479.80   1113.70 o 
   0   0   2    12408.48    11489.48    613.33 o 
   1   0   2    70374.50    79035.63   3249.99 o 
   2   0   2    52395.60    55202.70   2170.74 o 
   3   0   2      400.25      377.08     32.28 o 
   4   0   2     2237.23     2167.43    120.28 o 
   5   0   2     3465.63     3710.01    264.73 o 
   6   0   2      820.86      809.10    137.84 o 
   7   0   2     1484.72     1748.48    144.27 o 
   8   0   2       78.01       41.38     22.08 o 
   9   0   2      431.64      425.66    242.03 o 
  10   0   2       59.69        3.66     24.42 o 
 -11   1   2        2.53        9.42     12.79 o 
 -10   1   2      185.02      206.16     22.18 o 
  -9   1   2      606.21      665.41     33.84 o 
  -8   1   2       95.92      110.04     15.28 o 
  -7   1   2     1514.54     1408.33     41.84 o 
  -6   1   2     1404.23     1358.05     38.78 o 
  -5   1   2      300.90      261.97     14.42 o 
  -4   1   2    12073.78    11694.04    216.94 o 
  -3   1   2      220.64      256.91     10.49 o 
  -2   1   2     5389.88     4903.55    135.07 o 
  -1   1   2    17319.22    17798.91    510.06 o 
   0   1   2     1270.77     1277.05     36.38 o 
   1   1   2     6641.95     6809.48    134.26 o 
   2   1   2     4518.24     4396.21    105.50 o 
   3   1   2     3763.26     3462.65     82.53 o 
   4   1   2      926.80      977.19     37.39 o 
   5   1   2     2021.89     1900.33     68.89 o 
   6   1   2      499.99      533.77     52.04 o 
   7   1   2      336.88      329.37     59.86 o 
   8   1   2      947.27     1127.44     62.34 o 
   9   1   2       14.87       20.80     14.12 o 
  10   1   2       86.71       17.20     20.79 o 
 -11   2   2       24.14       11.60     10.67 o 
 -10   2   2       51.60       38.90     15.32 o 
  -9   2   2       92.02       83.92     13.66 o 
  -8   2   2        6.13       16.41     10.04 o 
  -7   2   2      356.45      366.08     22.43 o 
  -6   2   2      260.21      294.12     16.41 o 
  -5   2   2     2124.88     2239.03     42.24 o 
  -4   2   2        9.62        8.60      5.45 o 
  -3   2   2     1656.12     1585.90     26.20 o 
  -2   2   2     1035.53      957.99     30.42 o 
  -1   2   2     4803.92     4853.50    122.11 o 
   0   2   2    11080.92    12245.52    227.15 o 
   1   2   2    11405.07    11553.95    234.31 o 
   2   2   2     1465.19     1581.52     46.69 o 
   3   2   2      964.67     1188.20     96.80 o 
   4   2   2     2701.40     2638.96     84.93 o 
   5   2   2       12.19       28.63     16.61 o 
   6   2   2       22.27      -26.79     26.79 o 
   7   2   2      287.47      292.35     47.23 o 
   8   2   2       34.44       48.64     19.96 o 
   9   2   2      102.91      105.37     27.57 o 
  10   2   2        0.17        4.17     17.19 o 
 -11   3   2        1.10       16.74     15.06 o 
 -10   3   2      253.29      232.15     21.10 o 
  -9   3   2      523.41      586.37     28.98 o 
  -8   3   2       15.45        1.70     10.46 o 
  -7   3   2      793.72      781.19     33.78 o 
  -6   3   2        0.30       -4.14      9.04 o 
  -5   3   2     1850.20     1883.14     38.24 o 
  -4   3   2     4413.71     4140.42     90.09 o 
  -3   3   2     1174.69     1155.05     22.03 o 
  -2   3   2     7542.09     7355.91    189.58 o 
  -1   3   2    12466.37    13387.32    259.87 o 
   0   3   2     8576.09     9547.03    316.51 o 
   1   3   2     4740.24     4573.83    134.56 o 
   2   3   2     3827.55     3803.51     79.67 o 
   3   3   2     2174.28     2044.83     52.51 o 
   4   3   2       22.13       31.73     13.64 o 
   5   3   2      708.40      664.46     40.50 o 
   6   3   2     2016.47     2006.56    101.37 o 
   7   3   2       87.90      107.83     40.15 o 
   8   3   2      440.77      547.95     53.85 o 
   9   3   2        9.70       10.83     13.21 o 
  10   3   2       79.97       -0.13     14.05 o 
 -11   4   2        3.86       30.44     17.58 o 
 -10   4   2      448.67      504.98     28.87 o 
  -9   4   2      129.23      136.41     18.18 o 
  -8   4   2     1798.48     1868.92     54.12 o 
  -7   4   2       19.17        2.88      8.23 o 
  -6   4   2     4935.23     4785.71     89.48 o 
  -5   4   2     4966.38     4955.53     74.47 o 
  -4   4   2     3084.97     3032.42     49.72 o 
  -3   4   2    29575.76    29021.50    464.12 o 
  -2   4   2    16620.32    17232.84    527.83 o 
  -1   4   2    29676.86    30075.92    784.24 o 
   0   4   2    16180.73    16902.97    349.85 o 
   1   4   2      271.96      274.95     18.60 o 
   2   4   2    10693.14    10088.21    199.95 o 
   3   4   2      593.68      623.68     36.12 o 
   4   4   2     4258.90     3936.45    114.31 o 
   5   4   2     1689.02     1735.10     70.57 o 
   6   4   2      442.41      458.37     40.03 o 
   7   4   2      919.26      948.70     74.84 o 
   8   4   2       35.63       32.97     13.97 o 
   9   4   2      416.58      437.39    115.39 o 
  10   4   2       95.76        0.39     14.40 o 
 -11   5   2       59.00       77.91     27.95 o 
 -10   5   2      563.48      575.85     32.28 o 
  -9   5   2      356.09      417.87     21.91 o 
  -8   5   2        5.87       33.24     11.99 o 
  -7   5   2     3791.76     3661.91     82.04 o 
  -6   5   2      766.62      660.11     23.41 o 
  -5   5   2     3365.18     3210.31     53.62 o 
  -4   5   2    15537.96    14851.06    217.39 o 
  -3   5   2        6.38       19.11      4.48 o 
  -2   5   2     4253.42     3852.95    100.16 o 
  -1   5   2       37.12       55.07      6.71 o 
   0   5   2     7587.93     8024.30    216.67 o 
   1   5   2     6479.86     6172.41    105.30 o 
   2   5   2     2012.94     1845.73     53.79 o 
   3   5   2     8734.99     8529.07    199.34 o 
   4   5   2      396.54      404.30     29.15 o 
   5   5   2     3838.44     3814.43    122.30 o 
   6   5   2     3715.23     3916.93    148.77 o 
   7   5   2       77.41       92.53     16.39 o 
   8   5   2      772.50      880.54     55.47 o 
   9   5   2       49.66       53.07     23.11 o 
  10   5   2      130.11        1.87     21.06 o 
 -11   6   2      167.47      121.61     32.91 o 
 -10   6   2      117.46       99.73     23.84 o 
  -9   6   2       41.77       43.98     15.67 o 
  -8   6   2       54.73       54.25     13.13 o 
  -7   6   2      120.32      245.81     91.91 o 
  -6   6   2     2506.10     2478.96     58.63 o 
  -5   6   2      406.12      326.75     14.19 o 
  -4   6   2     7364.62     7087.39    101.40 o 
  -3   6   2     1889.06     1815.29     70.13 o 
  -2   6   2     3903.78     3880.33     56.81 o 
  -1   6   2    12159.34    12637.72    212.43 o 
   0   6   2     4949.52     4814.82    128.76 o 
   1   6   2      158.37      158.12     15.71 o 
   2   6   2    11631.84    11332.14    210.93 o 
   3   6   2      242.05      236.92     21.33 o 
   4   6   2     2966.94     2928.67     89.89 o 
   5   6   2      214.04      360.46     89.96 o 
   6   6   2       65.49       83.08     25.86 o 
   7   6   2     1418.20     1478.82     58.84 o 
   8   6   2       54.56       62.18     18.04 o 
   9   6   2      515.01      669.98     57.42 o 
  10   6   2      172.94       63.07     68.65 o 
 -11   7   2       14.21       12.79     14.76 o 
 -10   7   2       15.80        4.28     11.67 o 
  -9   7   2        4.90       16.02     13.84 o 
  -8   7   2     1757.91     1682.69     49.89 o 
  -7   7   2       38.46       32.34     13.60 o 
  -6   7   2      124.24      153.19     12.57 o 
  -5   7   2       22.13       14.17      3.48 o 
  -4   7   2      927.82      895.95     23.64 o 
  -3   7   2     6127.38     6594.49    167.02 o 
  -2   7   2      489.93      480.26     10.80 o 
  -1   7   2      398.96      444.28     22.84 o 
   0   7   2      374.82      343.14     16.57 o 
   1   7   2      177.06      187.78     13.19 o 
   2   7   2      255.52      276.99     14.36 o 
   3   7   2      108.15       94.39      8.45 o 
   4   7   2     1856.59     1818.94     60.42 o 
   5   7   2       25.48       61.16     22.64 o 
   6   7   2      102.55      150.38     26.13 o 
   7   7   2      331.41      299.81     23.21 o 
   8   7   2        1.79       -3.43      8.58 o 
   9   7   2       52.89       68.00     27.20 o 
  10   7   2       12.01       43.33     32.41 o 
 -11   8   2       46.16       63.27     67.66 o 
 -10   8   2       86.03       79.12     20.62 o 
  -9   8   2      872.92      811.08     40.26 o 
  -8   8   2     1506.02     1521.89     61.04 o 
  -7   8   2        1.72       14.08     21.30 o 
  -6   8   2     1637.74     1618.59     37.83 o 
  -5   8   2     2592.97     2601.47     38.19 o 
  -4   8   2      203.84      150.68     11.05 o 
  -3   8   2    14433.94    15922.51    442.10 o 
  -2   8   2     2070.08     2165.18     30.38 o 
  -1   8   2     4247.10     3915.69     83.62 o 
   0   8   2     4316.94     4381.01     75.52 o 
   1   8   2     3130.99     2925.28     53.99 o 
   2   8   2      698.52      595.23     23.16 o 
   3   8   2      516.71      538.45     20.61 o 
   4   8   2     1381.54     1271.36     32.30 o 
   5   8   2     1026.96     1054.82     25.73 o 
   6   8   2      509.47      470.25     24.62 o 
   7   8   2      103.35      111.94     11.77 o 
   8   8   2       18.47       -1.34     10.03 o 
   9   8   2      143.26      163.52     51.63 o 
  10   8   2       59.86      104.66     46.00 o 
 -11   9   2      160.94        0.86     32.01 o 
 -10   9   2      348.50      295.50     73.84 o 
  -9   9   2      364.30      421.66     28.95 o 
  -8   9   2     2077.64     1962.01     74.15 o 
  -7   9   2     3027.76     2933.16     62.52 o 
  -6   9   2      692.74      671.68     22.80 o 
  -5   9   2     2460.02     2322.75     30.67 o 
  -4   9   2     2410.45     1998.97     62.27 o 
  -3   9   2       66.84       66.93     15.88 o 
  -2   9   2    28186.79    30704.39    547.25 o 
  -1   9   2    15619.40    15846.72    257.89 o 
   0   9   2    10954.68    10899.69    187.16 o 
   1   9   2     3417.45     3307.68     57.88 o 
   2   9   2     1612.67     1540.23     35.08 o 
   3   9   2     6948.93     6734.30    122.39 o 
   4   9   2        2.20       -4.03     12.30 o 
   5   9   2     4204.46     4051.24    105.27 o 
   6   9   2     1656.75     1790.54     89.27 o 
   7   9   2      487.03      446.47     37.40 o 
   8   9   2     1169.76     1333.96     91.51 o 
   9   9   2       65.01       86.96     30.99 o 
  10   9   2      713.21      927.71     93.85 o 
 -11  10   2      228.97        4.48     39.46 o 
 -10  10   2      176.82       67.58     57.29 o 
  -9  10   2      186.61      185.72     19.85 o 
  -8  10   2     1540.87     1519.09     77.36 o 
  -7  10   2     1310.78     1298.36     46.92 o 
  -6  10   2     5541.03     5399.13    149.41 o 
  -5  10   2     3317.50     3343.02     67.57 o 
  -4  10   2     8575.06     8692.28    184.16 o 
  -3  10   2     3705.42     3519.10    104.20 o 
  -2  10   2     2505.79     2437.21     46.12 o 
  -1  10   2    12321.38    12057.04    190.73 o 
   0  10   2     4726.89     4321.62     67.98 o 
   1  10   2     1121.47     1028.85     28.69 o 
   2  10   2    13410.66    12995.72    260.11 o 
   3  10   2      516.09      539.81     19.59 o 
   4  10   2     3291.85     3031.06     70.77 o 
   5  10   2     1945.82     1893.09     70.86 o 
   6  10   2      579.06      610.26     38.93 o 
   7  10   2      749.45      806.99     50.02 o 
   8  10   2       27.48      -21.19     22.17 o 
   9  10   2      239.81      309.99     77.44 o 
  10  10   2       32.31       23.03     26.95 o 
 -11  11   2      128.88      100.97    104.71 o 
 -10  11   2      520.37      426.42    126.34 o 
  -9  11   2      709.17      652.69     54.42 o 
  -8  11   2       95.70       83.34     15.76 o 
  -7  11   2       74.23       60.62      9.01 o 
  -6  11   2      151.10      123.11      8.79 o 
  -5  11   2      948.55      836.04     27.42 o 
  -4  11   2      167.32      132.03     25.53 o 
  -3  11   2     3046.10     2920.95     84.41 o 
  -2  11   2     3094.13     2909.56     50.65 o 
  -1  11   2      122.48      114.68      8.95 o 
   0  11   2     5267.90     5288.89     95.00 o 
   1  11   2     1355.41     1277.05     29.01 o 
   2  11   2     2785.40     2921.68     63.57 o 
   3  11   2     4189.37     4219.58     79.26 o 
   4  11   2     1121.49     1297.94     46.68 o 
   5  11   2      481.69      452.47     33.22 o 
   6  11   2      281.65      382.34     33.49 o 
   7  11   2      511.84      533.97     56.75 o 
   8  11   2      105.11      135.55     44.34 o 
   9  11   2        6.59      -22.75     25.88 o 
  10  11   2      138.77       78.81     80.48 o 
 -11  12   2       10.98       12.41     34.09 o 
 -10  12   2        8.87      -19.04     26.45 o 
  -9  12   2        6.45       -1.75      7.16 o 
  -8  12   2       97.59      104.30     16.46 o 
  -7  12   2      225.93      349.72    154.36 o 
  -6  12   2        6.31       10.93     20.66 o 
  -5  12   2       47.44       45.98      9.13 o 
  -4  12   2      190.62      185.67     29.96 o 
  -3  12   2      284.46      316.13     27.62 o 
  -2  12   2      755.61      817.80     24.59 o 
  -1  12   2      240.93      225.57     14.14 o 
   0  12   2      263.10      247.55     16.92 o 
   1  12   2      401.03      379.38     24.79 o 
   2  12   2      210.79      222.15     13.57 o 
   3  12   2      258.82      277.13     22.56 o 
   4  12   2        0.23       -1.44     10.47 o 
   5  12   2      788.86      847.31     49.52 o 
   6  12   2       13.70        8.68     11.38 o 
   7  12   2       78.32       83.33     24.60 o 
   8  12   2        3.33       20.33     25.75 o 
   9  12   2        0.46        2.40     25.29 o 
 -10  13   2       64.40       13.64     32.69 o 
  -9  13   2      367.95      255.39    150.19 o 
  -8  13   2      204.08      167.13     15.62 o 
  -7  13   2       47.32       51.10     32.20 o 
  -6  13   2        5.18       21.00     24.40 o 
  -5  13   2     1134.60     1098.17     33.80 o 
  -4  13   2      293.36      302.91     36.39 o 
  -3  13   2       56.37       48.83      3.63 o 
  -2  13   2     1581.44     1340.69     26.84 o 
  -1  13   2       39.05       23.64     10.76 o 
   0  13   2     4995.63     4970.04    146.08 o 
   1  13   2     5267.20     5301.40    118.41 o 
   2  13   2      247.64      205.86     17.21 o 
   3  13   2     3657.83     3530.86     91.80 o 
   4  13   2     1299.06     1285.97     56.78 o 
   5  13   2     1842.68     1788.36     78.39 o 
   6  13   2      736.74      776.35     56.05 o 
   7  13   2       25.52       45.72     18.47 o 
   8  13   2      562.00      680.28     61.52 o 
   9  13   2       28.10       26.17     25.65 o 
 -10  14   2      144.80       55.66     47.62 o 
  -9  14   2       42.16       25.89     42.67 o 
  -8  14   2      713.15      853.71     89.60 o 
  -7  14   2       41.99       54.57     33.42 o 
  -6  14   2     3422.44     3604.78    170.28 o 
  -5  14   2     1900.33     1832.13     50.54 o 
  -4  14   2      424.62      396.38     42.19 o 
  -3  14   2     8446.42     8131.82    215.93 o 
  -2  14   2       11.39       10.88      8.54 o 
  -1  14   2     8453.46     8239.48    202.76 o 
   0  14   2     4057.97     3907.75     99.83 o 
   1  14   2      914.51      836.37     29.04 o 
   2  14   2    11122.30    10812.21    216.65 o 
   3  14   2      408.31      450.48     29.81 o 
   4  14   2     6305.55     6394.75    170.08 o 
   5  14   2     1066.90     1109.97     47.69 o 
   6  14   2      241.55      244.10     34.85 o 
   7  14   2      869.79      997.16     52.42 o 
   8  14   2       20.22       50.71     34.79 o 
   9  14   2      199.96      289.23     62.85 o 
 -10  15   2      165.05      112.51    110.24 o 
  -9  15   2      132.41      113.25    147.49 o 
  -8  15   2      275.16      228.98    166.86 o 
  -7  15   2      695.66      737.78     80.16 o 
  -6  15   2      330.91      347.99     57.45 o 
  -5  15   2        6.70        7.99     11.23 o 
  -4  15   2     1834.64     1703.34     95.01 o 
  -3  15   2       12.39        2.96      5.10 o 
  -2  15   2    11857.67    12125.39    266.34 o 
  -1  15   2     1535.25     1458.28     48.99 o 
   0  15   2    12058.34    12821.66    414.13 o 
   1  15   2     4826.89     4785.55    173.18 o 
   2  15   2      870.01      781.89     27.81 o 
   3  15   2     6354.94     6369.20    154.49 o 
   4  15   2      190.02      189.23     28.48 o 
   5  15   2     2859.51     2866.43     85.08 o 
   6  15   2     1114.46     1230.97     56.26 o 
   7  15   2      376.52      436.53     36.17 o 
   8  15   2      633.96      753.92     90.44 o 
   9  15   2        3.08       32.26     26.75 o 
 -10  16   2       16.53       -5.62     32.10 o 
  -9  16   2       15.77       10.43     30.93 o 
  -8  16   2      190.71      164.38    125.32 o 
  -7  16   2        0.14      -25.78     31.11 o 
  -6  16   2      632.33      612.95     87.68 o 
  -5  16   2      656.79      635.94     28.00 o 
  -4  16   2      329.97      331.07     42.51 o 
  -3  16   2     1131.98     1064.24     39.09 o 
  -2  16   2        7.64        7.53      6.57 o 
  -1  16   2      619.01      673.82     31.28 o 
   0  16   2      286.94      314.54     23.00 o 
   1  16   2     1149.90     1084.28     38.08 o 
   2  16   2     2402.05     2232.84     72.96 o 
   3  16   2       34.30       31.31     13.03 o 
   4  16   2      994.77     1086.94     47.72 o 
   5  16   2       45.03       22.50     13.84 o 
   6  16   2       37.36       16.53     14.18 o 
   7  16   2      219.79      231.52     32.72 o 
   8  16   2       62.23       63.81     30.44 o 
   9  16   2        0.11       -6.43     35.29 o 
 -10  17   2      195.68      346.49    123.30 o 
  -9  17   2        0.68       40.01     41.05 o 
  -8  17   2       57.35       53.00     51.84 o 
  -7  17   2      150.82      201.16     66.79 o 
  -6  17   2      114.76      151.14     46.41 o 
  -5  17   2      479.41      494.24     19.55 o 
  -4  17   2      174.63      207.61     33.68 o 
  -3  17   2       41.38       40.87      8.50 o 
  -2  17   2      205.31      209.51     16.03 o 
  -1  17   2      234.01      268.04     20.98 o 
   0  17   2      315.53      328.52     23.47 o 
   1  17   2       95.00       91.88     14.82 o 
   2  17   2       82.84       94.56     17.78 o 
   3  17   2      936.32      871.11     46.31 o 
   4  17   2       10.00       -0.98     11.25 o 
   5  17   2        1.80        5.32     12.17 o 
   6  17   2       63.85       80.19     23.43 o 
   7  17   2       22.11       18.45     21.88 o 
   8  17   2        7.29        3.87     14.44 o 
  -9  18   2       46.73       35.42     51.43 o 
  -8  18   2      362.31      272.25    205.50 o 
  -7  18   2      445.25      323.27    241.75 o 
  -6  18   2      847.73      994.49     95.30 o 
  -5  18   2      497.56      554.20     60.17 o 
  -4  18   2     1418.42     1301.96     74.63 o 
  -3  18   2     2442.77     2393.83     45.72 o 
  -2  18   2       58.96       45.69     14.14 o 
  -1  18   2     3402.93     3346.12    138.32 o 
   0  18   2      871.10      890.43     46.89 o 
   1  18   2     1142.36     1030.78     40.46 o 
   2  18   2     4556.59     4391.30    105.33 o 
   3  18   2      233.18      232.11     23.40 o 
   4  18   2      955.66      940.82     47.67 o 
   5  18   2      208.32      225.26     28.17 o 
   6  18   2       54.33       63.03     21.45 o 
   7  18   2      827.82      917.08     57.24 o 
   8  18   2        7.50        9.36     18.02 o 
  -9  19   2      495.19      372.01    277.73 o 
  -8  19   2      159.02       86.01     65.40 o 
  -7  19   2     1495.16     1659.84    136.76 o 
  -6  19   2      399.25      501.93     73.56 o 
  -5  19   2      851.56      799.91     34.26 o 
  -4  19   2     3401.05     3337.29    131.80 o 
  -3  19   2       28.55       15.53      7.07 o 
  -2  19   2     4658.70     4756.91    149.29 o 
  -1  19   2      920.38      971.02     52.51 o 
   0  19   2     1101.48     1140.98     44.71 o 
   1  19   2     1279.47     1282.37     46.75 o 
   2  19   2       58.71       40.79     12.81 o 
   3  19   2     3030.75     2801.45    101.71 o 
   4  19   2       22.82       28.86     18.50 o 
   5  19   2      682.54      714.08     44.89 o 
   6  19   2      397.00      512.35     46.80 o 
   7  19   2      119.11      129.24     27.87 o 
   8  19   2      217.98      298.63     83.59 o 
  -9  20   2        1.87       12.29     52.53 o 
  -8  20   2      874.12      936.53    115.25 o 
  -7  20   2       18.07       25.94     36.27 o 
  -6  20   2     1108.33     1098.24    127.01 o 
  -5  20   2     1257.49     1233.08     81.72 o 
  -4  20   2      552.61      560.07     70.36 o 
  -3  20   2     2265.28     2204.75     51.05 o 
  -2  20   2        2.44        1.40      7.55 o 
  -1  20   2     1854.28     1847.24     60.80 o 
   0  20   2     1795.65     1928.89     84.54 o 
   1  20   2      111.11      119.75     18.34 o 
   2  20   2      154.09      168.75     19.16 o 
   3  20   2        0.11        6.61      7.66 o 
   4  20   2      224.58      227.34     28.81 o 
   5  20   2      284.09      340.81     39.17 o 
   6  20   2       68.80       78.76     22.54 o 
   7  20   2       46.09       52.75     22.56 o 
   8  20   2        0.01       54.71     52.20 o 
  -9  21   2       29.01        0.36     37.54 o 
  -8  21   2        4.31       17.95     42.81 o 
  -7  21   2       33.59       12.87     32.65 o 
  -6  21   2        0.16       27.32     34.12 o 
  -5  21   2       14.65       21.81     11.37 o 
  -4  21   2        1.24       -3.34     16.12 o 
  -3  21   2       28.84       30.77      7.75 o 
  -2  21   2        2.10       -3.27     10.53 o 
  -1  21   2        0.00      -13.95     13.95 o 
   0  21   2      315.49      332.09     28.09 o 
   1  21   2        3.44       -0.13     11.38 o 
   2  21   2      565.39      570.48     31.99 o 
   3  21   2      312.99      324.01     21.43 o 
   4  21   2      301.92      311.98     31.61 o 
   5  21   2       18.80        3.57     10.76 o 
   6  21   2       16.21       46.16     19.84 o 
   7  21   2        3.22      -13.34     21.90 o 
  -8  22   2       46.95       18.91     64.23 o 
  -7  22   2        5.12      -34.45     50.96 o 
  -6  22   2      387.54      279.30    225.40 o 
  -5  22   2      345.01      281.05     44.18 o 
  -4  22   2        3.27       11.11     20.00 o 
  -3  22   2      675.33      614.52     21.94 o 
  -2  22   2       73.86       50.43     14.60 o 
  -1  22   2     1317.66     1394.58     51.66 o 
   0  22   2     1276.45     1367.77     54.95 o 
   1  22   2      112.66      124.14     20.46 o 
   2  22   2     1418.77     1417.86     52.62 o 
   3  22   2      111.36      102.66     19.72 o 
   4  22   2      515.57      516.39     39.75 o 
   5  22   2       96.89       94.98     19.92 o 
   6  22   2        7.14       -7.54     18.23 o 
   7  22   2      125.64      212.04     59.69 o 
  -8  23   2       27.57       35.48     52.77 o 
  -7  23   2      614.54      785.21    107.53 o 
  -6  23   2      195.68      139.29    139.21 o 
  -5  23   2      679.76      528.06    172.76 o 
  -4  23   2      922.78      921.33     73.70 o 
  -3  23   2        6.33        7.56      7.45 o 
  -2  23   2     2930.59     2925.53     90.76 o 
  -1  23   2      648.57      667.26     46.21 o 
   0  23   2     1051.17     1127.26     67.68 o 
   1  23   2     3197.85     3239.97    127.26 o 
   2  23   2      678.00      714.82     40.44 o 
   3  23   2     1569.78     1596.52     53.59 o 
   4  23   2       40.10       37.09     15.81 o 
   5  23   2      675.45      711.44     68.27 o 
   6  23   2      453.01      466.18     48.65 o 
   7  23   2       30.26       69.90     45.19 o 
  -7  24   2        4.72        2.11     32.53 o 
  -6  24   2      245.22      116.24    138.66 o 
  -5  24   2      224.75      192.55     73.72 o 
  -4  24   2      518.75      481.43     42.42 o 
  -3  24   2     1958.76     1758.33     55.86 o 
  -2  24   2       29.72       13.03     16.18 o 
  -1  24   2     2480.67     2573.85     82.65 o 
   0  24   2      673.64      747.02     40.21 o 
   1  24   2     2193.04     2255.16     79.36 o 
   2  24   2     3633.79     3636.11     96.79 o 
   3  24   2       11.17        5.71     12.26 o 
   4  24   2     1304.10     1250.02     91.43 o 
   5  24   2      626.48      649.95     68.55 o 
   6  24   2      169.38      134.96     60.32 o 
  -7  25   2       52.32       13.38     40.70 o 
  -6  25   2       62.02       64.92     58.57 o 
  -5  25   2      163.66       30.80     74.36 o 
  -4  25   2      572.11      498.51    118.26 o 
  -3  25   2      241.01      195.79     20.17 o 
  -2  25   2      462.58      458.13     33.36 o 
  -1  25   2      137.26      149.67     25.01 o 
   0  25   2      342.55      389.56     35.62 o 
   1  25   2      397.52      408.80     35.12 o 
   2  25   2        3.46       23.20     13.10 o 
   3  25   2      668.55      642.12     36.40 o 
   4  25   2       11.32       19.97     17.94 o 
   5  25   2      254.61      158.98     42.68 o 
   6  25   2      101.60       77.72     43.83 o 
  -7  26   2       25.59       17.66     65.65 o 
  -6  26   2        0.69      -20.63     41.95 o 
  -5  26   2        4.62      -16.41     38.10 o 
  -4  26   2        8.48        1.85     16.08 o 
  -3  26   2       97.01       94.17     16.59 o 
  -2  26   2       28.41       21.36     17.58 o 
  -1  26   2       59.56       66.22     25.70 o 
   0  26   2       83.40       52.82     18.17 o 
   1  26   2        0.85        1.91     11.70 o 
   2  26   2       39.85       51.25     15.28 o 
   3  26   2        6.84      -14.49     21.73 o 
   4  26   2        9.73       25.26     16.14 o 
   5  26   2       34.96       11.85     31.64 o 
  -6  27   2      140.78       86.33     98.82 o 
  -5  27   2      315.57      164.33    190.67 o 
  -4  27   2      793.56      745.28    127.27 o 
  -3  27   2      162.73      125.38     31.83 o 
  -2  27   2      412.81      398.81     49.69 o 
  -1  27   2       59.57       76.85     18.78 o 
   0  27   2      216.79      209.69     27.77 o 
   1  27   2      258.77      268.34     31.39 o 
   2  27   2        0.21      -10.40     11.53 o 
   3  27   2      664.27      647.73     46.69 o 
   4  27   2       54.87       26.30     17.65 o 
   5  27   2      342.20      369.40     67.99 o 
  -5  28   2      468.59      325.35    266.14 o 
  -4  28   2      526.12      398.41    303.58 o 
  -3  28   2      949.78      963.42     57.52 o 
  -2  28   2        8.48       -5.45     10.31 o 
  -1  28   2     1314.05     1362.01     54.26 o 
   0  28   2     1092.17     1182.46     62.20 o 
   1  28   2      518.08      590.37     43.32 o 
   2  28   2      766.86      740.20     42.84 o 
   3  28   2      261.88      230.58     31.01 o 
   4  28   2      495.15      461.47     50.00 o 
  -5  29   2      425.25      270.93    223.94 o 
  -4  29   2     1056.73     1184.92    147.51 o 
  -3  29   2       32.45        7.69     18.54 o 
  -2  29   2      298.04      221.46     31.81 o 
  -1  29   2      136.50       94.28     19.04 o 
   0  29   2      633.39      687.12     41.15 o 
   1  29   2      702.36      779.55     44.75 o 
   2  29   2      211.25      188.70     28.78 o 
   3  29   2      716.08      752.41     50.35 o 
   4  29   2       93.37       87.33     53.20 o 
  -4  30   2       78.34       34.33     40.44 o 
  -3  30   2      399.14      268.56    115.62 o 
  -2  30   2       28.82        6.88     19.71 o 
  -1  30   2      496.36      415.85     51.22 o 
   0  30   2       98.94       64.18     20.00 o 
   1  30   2      122.40      113.27     24.79 o 
   2  30   2      168.31      118.60     24.33 o 
   3  30   2       24.41       22.82     24.27 o 
  -3  31   2       69.61       73.18     32.16 o 
  -2  31   2        8.38       -0.05     17.65 o 
  -1  31   2       15.22       11.79     15.58 o 
   0  31   2       74.47       42.56     21.16 o 
   1  31   2        0.22        5.61     17.55 o 
 -12   1   3       39.87       37.19     19.87 o 
 -11   1   3      474.92      463.22     33.77 o 
 -10   1   3      288.67      291.12     24.69 o 
  -9   1   3       48.78       52.11     11.99 o 
  -8   1   3      775.15      869.25     36.18 o 
  -7   1   3        0.37       10.04     12.35 o 
  -6   1   3      182.72      174.99     14.39 o 
  -5   1   3      411.14      358.68     14.04 o 
  -4   1   3     1583.48     1352.48     24.83 o 
  -3   1   3     1512.22     1340.51     28.89 o 
  -2   1   3     1820.86     1801.07     51.73 o 
  -1   1   3     5706.52     5411.26    122.52 o 
   0   1   3      212.05      270.68     23.76 o 
   1   1   3    22991.07    22779.85    522.06 o 
   2   1   3     3810.44     3940.93     89.28 o 
   3   1   3     1999.48     2096.42     60.92 o 
   4   1   3     3707.33     3880.17    106.53 o 
   5   1   3      621.84      719.95     44.24 o 
   6   1   3     1209.86     1245.22     88.98 o 
   7   1   3      590.52      677.31     87.52 o 
   8   1   3        2.98       27.93     36.04 o 
   9   1   3      330.96       12.43     30.74 o 
  10   1   3       14.74        1.53     22.42 o 
 -12   2   3      225.49      259.03     61.36 o 
 -11   2   3        2.15        7.33     10.07 o 
 -10   2   3      641.67      670.70     34.59 o 
  -9   2   3      784.67      908.70     36.82 o 
  -8   2   3      688.38      651.86     27.30 o 
  -7   2   3     2614.07     2676.36     69.41 o 
  -6   2   3      382.56      406.98     17.43 o 
  -5   2   3     1071.42      904.30     20.76 o 
  -4   2   3     6482.36     5663.58     76.49 o 
  -3   2   3      471.88      450.50     13.55 o 
  -2   2   3    21631.62    19907.59    364.23 o 
  -1   2   3     3090.68     2944.95     58.33 o 
   0   2   3     9530.66     9801.91    208.62 o 
   1   2   3     3698.85     3375.29     81.32 o 
   2   2   3     7742.49     7734.59    163.98 o 
   3   2   3     7090.82     7030.98    163.29 o 
   4   2   3       33.90       49.80     21.90 o 
   5   2   3     4346.92     4606.56    145.75 o 
   6   2   3      536.58      575.22     51.26 o 
   7   2   3      927.53     1069.05     88.78 o 
   8   2   3     1011.57     1315.41    129.83 o 
   9   2   3        2.05       13.34     22.78 o 
  10   2   3      334.88        3.46     26.40 o 
 -11   3   3       26.80       43.19     15.56 o 
 -10   3   3       29.11       34.53     13.51 o 
  -9   3   3      297.35      302.30     20.77 o 
  -8   3   3      658.82      690.21     28.39 o 
  -7   3   3        6.92       -3.05      6.18 o 
  -6   3   3     5712.67     5770.83     93.87 o 
  -5   3   3     1128.68     1034.25     33.68 o 
  -4   3   3     9495.30     9336.86    133.83 o 
  -3   3   3    14879.64    14383.91    289.92 o 
  -2   3   3     2051.38     2062.61     56.31 o 
  -1   3   3    26791.53    27736.05    556.24 o 
   0   3   3     3535.02     3654.22     96.50 o 
   1   3   3     9497.49     9000.78    188.88 o 
   2   3   3    19404.67    19675.97    460.94 o 
   3   3   3       43.02       10.61     16.63 o 
   4   3   3     6281.04     6192.03    148.78 o 
   5   3   3      718.24      719.32     64.83 o 
   6   3   3     1142.29     1131.83     73.37 o 
   7   3   3      335.70      412.45     61.30 o 
   8   3   3       60.99       62.33     47.57 o 
   9   3   3      137.90       60.24     45.44 o 
  10   3   3       20.05       -2.17     20.91 o 
 -11   4   3      110.15       94.39     23.28 o 
 -10   4   3        4.20        6.98      8.90 o 
  -9   4   3      394.87      422.16     24.95 o 
  -8   4   3       57.10       41.87     11.36 o 
  -7   4   3     1368.72     1329.48     34.60 o 
  -6   4   3      119.68      143.74     13.55 o 
  -5   4   3     5228.39     5063.74     80.19 o 
  -4   4   3       15.71       36.05      6.30 o 
  -3   4   3      694.10      663.14     21.12 o 
  -2   4   3     6325.33     5728.79    120.58 o 
  -1   4   3     3972.56     3898.42    117.82 o 
   0   4   3     7702.85     7744.22    145.26 o 
   1   4   3     2725.57     2694.16     68.81 o 
   2   4   3      602.23      650.38     36.07 o 
   3   4   3       73.44       75.73     16.86 o 
   4   4   3        0.75       -0.65     11.48 o 
   5   4   3      978.34      939.06     55.66 o 
   6   4   3      803.46      867.94     66.41 o 
   7   4   3      997.45     1002.73    101.37 o 
   8   4   3      106.17      160.99     49.18 o 
   9   4   3       46.32      -10.90     28.50 o 
  10   4   3       18.29        2.95     25.67 o 
 -11   5   3        7.57      -14.15     14.15 o 
 -10   5   3        2.76       -3.01     11.89 o 
  -9   5   3      257.39      264.13     25.79 o 
  -8   5   3      240.50      239.47     26.38 o 
  -7   5   3        4.60       -3.43      6.54 o 
  -6   5   3       20.62       17.65      6.09 o 
  -5   5   3       34.42       36.75      6.77 o 
  -4   5   3      742.79      772.40     17.93 o 
  -3   5   3       45.27       25.36      4.76 o 
  -2   5   3     3467.80     3431.65     68.55 o 
  -1   5   3      554.64      550.19     19.50 o 
   0   5   3       28.47       32.39      8.53 o 
   1   5   3      300.68      327.85     18.00 o 
   2   5   3        7.78       17.01     10.34 o 
   3   5   3      175.44      211.24     22.67 o 
   4   5   3      128.31      119.21     24.61 o 
   5   5   3        6.68       -8.47     14.51 o 
   6   5   3        0.51       -8.01     16.05 o 
   7   5   3        4.62        1.22     11.59 o 
   8   5   3       13.42       10.41     13.56 o 
   9   5   3      158.44      120.40     51.28 o 
  10   5   3        1.44        1.67     24.24 o 
 -11   6   3       14.80        3.90     10.69 o 
 -10   6   3      204.99      205.29     28.52 o 
  -9   6   3      426.66      481.91     36.70 o 
  -8   6   3      987.33      961.47     47.36 o 
  -7   6   3     3420.91     3427.25     69.94 o 
  -6   6   3       25.18       30.55      7.24 o 
  -5   6   3     2583.41     2480.99     63.98 o 
  -4   6   3     4527.43     4029.50     90.57 o 
  -3   6   3      562.00      528.48     13.23 o 
  -2   6   3     4276.53     3986.34     78.55 o 
  -1   6   3      137.38       78.61      9.27 o 
   0   6   3     6083.32     5880.61    107.35 o 
   1   6   3     2283.28     1994.94     46.48 o 
   2   6   3     2895.11     2732.20     55.05 o 
   3   6   3      706.93      676.91     37.62 o 
   4   6   3       13.67        2.33     10.85 o 
   5   6   3     1353.67     1480.56     77.49 o 
   6   6   3      194.16      225.06     36.53 o 
   7   6   3      119.05      154.93     32.82 o 
   8   6   3       84.25      129.86     27.79 o 
   9   6   3        0.89        3.09     20.19 o 
  10   6   3       45.68       35.51     37.15 o 
 -11   7   3      176.82      138.14     63.35 o 
 -10   7   3       43.70       58.41     14.90 o 
  -9   7   3      283.93      277.95     23.90 o 
  -8   7   3      323.56      356.31     22.95 o 
  -7   7   3      467.68      444.48     19.52 o 
  -6   7   3     3982.22     3995.36     65.67 o 
  -5   7   3      629.75      558.52     12.71 o 
  -4   7   3     7624.87     7709.74    134.28 o 
  -3   7   3     8589.74     8070.41    114.90 o 
  -2   7   3    15138.07    15461.74    250.98 o 
  -1   7   3    21042.24    20300.39    344.97 o 
   0   7   3     1849.28     1877.49     37.87 o 
   1   7   3    19330.94    19194.41    371.75 o 
   2   7   3      922.68      750.11     25.82 o 
   3   7   3     2519.24     2619.98     62.65 o 
   4   7   3     4733.93     4751.64    150.93 o 
   5   7   3        1.66       22.86     17.49 o 
   6   7   3     1173.71     1225.60     89.14 o 
   7   7   3      590.83      768.86     71.41 o 
   8   7   3       53.83       51.01     13.81 o 
   9   7   3      336.68      285.54    133.51 o 
 -11   8   3      121.31       93.88     91.93 o 
 -10   8   3      222.84      214.55     45.98 o 
  -9   8   3      517.41      517.84     39.62 o 
  -8   8   3      798.88      756.60     34.50 o 
  -7   8   3     3035.48     2918.63     62.04 o 
  -6   8   3      297.94      282.91     11.26 o 
  -5   8   3     5482.78     5116.79    143.66 o 
  -4   8   3     2533.51     2215.45     59.90 o 
  -3   8   3     5992.08     5780.56    129.59 o 
  -2   8   3     6234.91     6211.92     98.46 o 
  -1   8   3       54.69       78.38      8.12 o 
   0   8   3    12669.62    12713.21    267.77 o 
   1   8   3      866.94      779.88     28.88 o 
   2   8   3      959.88      902.48     29.89 o 
   3   8   3      696.34      604.30     28.15 o 
   4   8   3      156.62      135.46     13.83 o 
   5   8   3     1059.08     1200.37     69.37 o 
   6   8   3       50.76       57.59     23.07 o 
   7   8   3      280.37      333.49     48.75 o 
   8   8   3      582.95      726.29     70.31 o 
   9   8   3      281.92      275.65    127.38 o 
 -11   9   3       89.99       63.66     80.24 o 
 -10   9   3        9.54       45.46     74.90 o 
  -9   9   3        6.31       10.69      7.67 o 
  -8   9   3      131.80      124.95     16.14 o 
  -7   9   3        3.49        5.97      4.21 o 
  -6   9   3      653.05      593.60     23.93 o 
  -5   9   3      708.93      696.91     29.20 o 
  -4   9   3     1948.32     2005.42     69.77 o 
  -3   9   3      200.09      169.95     19.35 o 
  -2   9   3      632.24      647.59     23.16 o 
  -1   9   3     1190.47     1119.00     34.99 o 
   0   9   3      886.84      873.37     27.70 o 
   1   9   3      104.79      132.12     15.88 o 
   2   9   3      191.64      178.77     14.86 o 
   3   9   3      397.36      397.83     19.84 o 
   4   9   3     1645.20     1730.59     45.73 o 
   5   9   3       22.71       31.61     13.53 o 
   6   9   3       93.67      110.45     12.24 o 
   7   9   3        2.74        9.06      7.91 o 
   8   9   3       26.74       34.13     37.57 o 
   9   9   3        3.02       13.93     34.50 o 
 -11  10   3        1.91      -12.64     31.05 o 
 -10  10   3      102.25       82.61     79.34 o 
  -9  10   3      138.08       92.02     21.88 o 
  -8  10   3      878.52      790.31     55.66 o 
  -7  10   3       43.18       26.42      5.15 o 
  -6  10   3      316.43      331.39     27.57 o 
  -5  10   3      912.28      909.38     33.70 o 
  -4  10   3     5843.30     5870.28    152.81 o 
  -3  10   3      601.86      652.23     31.00 o 
  -2  10   3     5048.30     5183.28     95.19 o 
  -1  10   3     1058.36     1079.03     33.40 o 
   0  10   3     1727.75     1668.69     40.46 o 
   1  10   3     1876.27     1838.27     50.93 o 
   2  10   3      311.17      320.82     21.74 o 
   3  10   3      473.33      421.59     18.88 o 
   4  10   3      119.63      127.73     11.43 o 
   5  10   3      741.96      818.63     31.64 o 
   6  10   3       12.46        3.27      6.37 o 
   7  10   3        0.71      -19.69     20.39 o 
   8  10   3        0.56       -7.99     21.66 o 
   9  10   3        4.26       47.89     33.93 o 
 -11  11   3      330.42      253.33    206.93 o 
 -10  11   3       19.10       64.61     65.46 o 
  -9  11   3      183.80      173.51     38.24 o 
  -8  11   3      209.75      193.18     19.75 o 
  -7  11   3       36.61       39.92     13.15 o 
  -6  11   3      748.70      776.49     42.37 o 
  -5  11   3      663.67      717.98     37.54 o 
  -4  11   3     6034.39     6022.52    188.84 o 
  -3  11   3      781.77      609.79     31.02 o 
  -2  11   3     2606.13     2606.09     52.37 o 
  -1  11   3    11052.79    10939.50    227.48 o 
   0  11   3      497.28      470.59     23.30 o 
   1  11   3     9469.76     9512.31    175.40 o 
   2  11   3     8852.18     9074.40    184.62 o 
   3  11   3      390.14      422.43     27.34 o 
   4  11   3     2782.32     2611.89     78.94 o 
   5  11   3       30.01       50.10      9.51 o 
   6  11   3     1981.27     2000.07     88.08 o 
   7  11   3      139.40      145.86     29.21 o 
   8  11   3       86.14       75.23     37.23 o 
   9  11   3      154.86      219.15     50.41 o 
 -11  12   3        4.96       15.34     34.53 o 
 -10  12   3      557.59      667.76     88.48 o 
  -9  12   3      437.75      535.64     76.13 o 
  -8  12   3      371.06      330.99     71.25 o 
  -7  12   3     3178.25     3027.80    239.46 o 
  -6  12   3      491.99      521.74     30.46 o 
  -5  12   3    10837.59    10798.76    350.91 o 
  -4  12   3     1621.37     1497.72     70.85 o 
  -3  12   3      820.98      852.34     37.95 o 
  -2  12   3     2981.08     2653.73     48.33 o 
  -1  12   3      700.66      611.18     20.30 o 
   0  12   3     2329.32     2076.38     47.60 o 
   1  12   3     1022.12      970.26     30.12 o 
   2  12   3     2085.91     2082.14     51.43 o 
   3  12   3     7915.07     7926.22    170.58 o 
   4  12   3        0.13       14.86      9.42 o 
   5  12   3     2791.15     2744.12    108.17 o 
   6  12   3     1101.14     1217.59     60.87 o 
   7  12   3      712.36      847.09     64.94 o 
   8  12   3      383.57      530.79     55.25 o 
   9  12   3        3.12       16.06     31.65 o 
 -11  13   3       89.53       54.98     58.45 o 
 -10  13   3       33.03        1.19     23.18 o 
  -9  13   3      690.34      716.32     89.24 o 
  -8  13   3       15.75       10.09     31.42 o 
  -7  13   3       44.18       52.95     22.20 o 
  -6  13   3        4.90       12.09     11.58 o 
  -5  13   3      113.88      102.87     14.22 o 
  -4  13   3     2003.32     1937.91     78.58 o 
  -3  13   3     1520.56     1548.40     68.60 o 
  -2  13   3     1255.29     1278.77     27.84 o 
  -1  13   3     5094.61     5074.27     87.68 o 
   0  13   3      663.09      692.21     21.87 o 
   1  13   3     2720.02     2715.41     55.68 o 
   2  13   3     5723.81     5815.78    135.66 o 
   3  13   3      228.46      211.90     23.17 o 
   4  13   3     3413.73     3380.46     73.85 o 
   5  13   3       37.75       43.42     17.56 o 
   6  13   3      495.44      506.12     47.21 o 
   7  13   3      111.57      135.42     34.39 o 
   8  13   3      111.35      135.29     30.50 o 
   9  13   3      187.60      206.50     54.84 o 
 -10  14   3       10.79        3.25     38.12 o 
  -9  14   3       37.16       15.81     31.42 o 
  -8  14   3      145.41      171.62     63.24 o 
  -7  14   3       52.57       33.37     30.15 o 
  -6  14   3     1682.97     1616.13     55.72 o 
  -5  14   3      165.23      154.77     16.69 o 
  -4  14   3      212.04      230.21     31.39 o 
  -3  14   3      197.46      148.91     16.98 o 
  -2  14   3      176.73      178.51     11.71 o 
  -1  14   3      163.04      139.11     12.62 o 
   0  14   3      419.71      423.05     19.16 o 
   1  14   3       13.71       16.80      9.39 o 
   2  14   3      172.93      174.62     19.37 o 
   3  14   3       23.88       23.04     11.96 o 
   4  14   3       52.29       60.13     18.42 o 
   5  14   3        1.33       -2.04      8.97 o 
   6  14   3        0.54        3.82     12.15 o 
   7  14   3       32.76       54.72     26.21 o 
   8  14   3       98.93      150.97     35.69 o 
   9  14   3      120.48      165.43     58.52 o 
 -10  15   3      309.56       28.78     59.56 o 
  -9  15   3      174.75      101.95     96.77 o 
  -8  15   3      266.19      216.10    152.94 o 
  -7  15   3        1.52       17.20     27.95 o 
  -6  15   3      481.34      538.55     25.99 o 
  -5  15   3      103.40      107.99     32.90 o 
  -4  15   3     1026.31     1041.50     59.04 o 
  -3  15   3     1542.16     1563.20     53.81 o 
  -2  15   3       73.50       72.52     11.54 o 
  -1  15   3     4328.06     4379.09     83.12 o 
   0  15   3       58.52       58.11     13.07 o 
   1  15   3      194.54      172.01     14.41 o 
   2  15   3     1851.97     1822.59     67.91 o 
   3  15   3      497.19      515.86     47.82 o 
   4  15   3      991.21      989.23     58.41 o 
   5  15   3      222.56      228.24     28.77 o 
   6  15   3       64.43       69.65     25.13 o 
   7  15   3      200.24      191.67     35.67 o 
   8  15   3       16.28        1.32     20.27 o 
 -10  16   3      313.95      -10.21     50.94 o 
  -9  16   3      323.90      200.27    167.50 o 
  -8  16   3      245.23      191.20    140.88 o 
  -7  16   3     2227.90     2416.35    175.74 o 
  -6  16   3       72.44      104.36     16.49 o 
  -5  16   3     3807.10     4038.44    164.94 o 
  -4  16   3      589.07      600.76     54.11 o 
  -3  16   3      346.71      355.55     21.24 o 
  -2  16   3     5574.48     5503.03    102.85 o 
  -1  16   3       10.94        5.68      7.74 o 
   0  16   3     3330.41     3391.89     76.73 o 
   1  16   3      994.36      906.98     34.53 o 
   2  16   3     1134.43     1139.45     56.09 o 
   3  16   3     3140.84     3227.55     94.56 o 
   4  16   3       66.02       66.58     21.88 o 
   5  16   3      990.70     1187.71     72.31 o 
   6  16   3      966.72     1033.48     73.05 o 
   7  16   3      222.10      255.51     36.49 o 
   8  16   3      672.57      784.48     77.04 o 
 -10  17   3       62.58      -15.04     88.65 o 
  -9  17   3      108.97       75.57     81.52 o 
  -8  17   3      121.23      104.66    108.30 o 
  -7  17   3        0.91        0.38     18.36 o 
  -6  17   3     1761.65     1643.27     71.09 o 
  -5  17   3       35.57       61.18     29.52 o 
  -4  17   3      864.56      887.13     60.02 o 
  -3  17   3     2184.18     2099.71     90.40 o 
  -2  17   3     2036.84     2036.44     75.60 o 
  -1  17   3     6460.42     6667.02    199.87 o 
   0  17   3      109.26      121.60     14.72 o 
   1  17   3     2513.53     2514.73     61.45 o 
   2  17   3     1986.66     2033.42     56.79 o 
   3  17   3      451.34      442.25     38.06 o 
   4  17   3     3588.65     3849.00    113.00 o 
   5  17   3        3.56        5.59     13.66 o 
   6  17   3      568.96      577.82     57.18 o 
   7  17   3      716.09      826.14     55.26 o 
   8  17   3      193.22      176.15     34.75 o 
  -9  18   3       44.51       -5.81     48.69 o 
  -8  18   3      246.76      145.54    119.03 o 
  -7  18   3     1482.09     1692.31    129.03 o 
  -6  18   3       11.84        4.02      9.24 o 
  -5  18   3      696.73      647.15     57.04 o 
  -4  18   3      822.22      811.83     66.60 o 
  -3  18   3      273.70      280.19     18.84 o 
  -2  18   3     1373.72     1351.97     46.38 o 
  -1  18   3       14.64       -3.51      9.01 o 
   0  18   3       78.36       81.34     14.68 o 
   1  18   3      912.35      852.86     45.90 o 
   2  18   3        1.45       -7.64      8.59 o 
   3  18   3      966.56     1050.27     57.97 o 
   4  18   3       77.69       74.08     22.61 o 
   5  18   3      292.01      362.77     34.69 o 
   6  18   3       43.43       55.13     22.20 o 
   7  18   3       15.13       17.32     18.01 o 
   8  18   3       55.11       66.44     40.52 o 
  -9  19   3      174.80       81.46    115.70 o 
  -8  19   3       60.28       33.53     39.96 o 
  -7  19   3        1.05       30.19     35.20 o 
  -6  19   3       86.28       97.76     27.40 o 
  -5  19   3      345.78      309.80     46.09 o 
  -4  19   3       30.57       29.12     21.39 o 
  -3  19   3       12.30       -3.26     14.00 o 
  -2  19   3      393.92      387.15     21.54 o 
  -1  19   3        3.78       -4.44      9.47 o 
   0  19   3        0.09        4.39      8.65 o 
   1  19   3     1250.76     1184.18     47.49 o 
   2  19   3        5.69        0.73      8.97 o 
   3  19   3      163.31      138.87     24.54 o 
   4  19   3      101.57       86.11     21.02 o 
   5  19   3      107.50      111.55     26.95 o 
   6  19   3        1.54        9.87     15.41 o 
   7  19   3      210.46      206.65     39.93 o 
  -9  20   3       76.47       74.86     70.97 o 
  -8  20   3        3.80        5.41     29.55 o 
  -7  20   3      851.26      938.48    107.04 o 
  -6  20   3        5.72      -21.68     28.20 o 
  -5  20   3     1755.48     1882.05    103.83 o 
  -4  20   3      512.93      470.52     50.31 o 
  -3  20   3      632.58      574.62     23.85 o 
  -2  20   3     1424.29     1506.09     59.59 o 
  -1  20   3       77.79       58.15     14.02 o 
   0  20   3      630.76      625.16     32.27 o 
   1  20   3      699.57      661.90     35.72 o 
   2  20   3        2.46       32.22     14.65 o 
   3  20   3     1808.53     1774.43     88.79 o 
   4  20   3       61.52       68.34     21.09 o 
   5  20   3      571.24      565.38     43.94 o 
   6  20   3       56.30       52.69     23.90 o 
   7  20   3       84.36       95.90     26.21 o 
  -9  21   3       69.83       49.24     55.80 o 
  -8  21   3      286.74      215.84    149.27 o 
  -7  21   3      232.74      167.88    124.05 o 
  -6  21   3     1535.66     1375.41    115.20 o 
  -5  21   3      109.51      138.01     37.57 o 
  -4  21   3     2857.03     2928.01    142.39 o 
  -3  21   3     2738.68     2445.31    132.72 o 
  -2  21   3      247.39      231.56     17.13 o 
  -1  21   3     5836.25     6043.98    193.72 o 
   0  21   3      553.69      626.89     32.47 o 
   1  21   3     1350.94     1300.14     50.68 o 
   2  21   3     3528.81     3658.54    112.33 o 
   3  21   3       11.48        7.62     16.26 o 
   4  21   3     1376.52     1417.93     70.32 o 
   5  21   3       89.98      112.85     24.16 o 
   6  21   3      422.80      450.70     60.93 o 
   7  21   3      143.00      158.21     33.64 o 
  -8  22   3      188.60       71.18    118.31 o 
  -7  22   3      668.44      563.32    370.61 o 
  -6  22   3        1.96       21.74     26.99 o 
  -5  22   3     1501.73     1476.26    124.13 o 
  -4  22   3      891.60      916.64     80.48 o 
  -3  22   3      285.60      247.43     13.19 o 
  -2  22   3     1524.67     1558.29     62.24 o 
  -1  22   3       11.57       -1.85     14.13 o 
   0  22   3     3563.74     3655.69     95.04 o 
   1  22   3      642.91      664.73     38.44 o 
   2  22   3     1416.01     1481.21     53.50 o 
   3  22   3      705.66      768.15     53.76 o 
   4  22   3       19.45        7.93     15.07 o 
   5  22   3      899.27      932.90     60.49 o 
   6  22   3      150.34      149.72     28.30 o 
   7  22   3      237.11      177.88     58.31 o 
  -8  23   3       37.70        8.92     56.66 o 
  -7  23   3       12.59       -5.62     30.04 o 
  -6  23   3        0.36      -29.32     29.32 o 
  -5  23   3       31.00       20.66     27.21 o 
  -4  23   3      738.15      729.21     66.81 o 
  -3  23   3      468.73      402.81     35.44 o 
  -2  23   3      296.09      287.12     20.10 o 
  -1  23   3      344.89      401.33     29.57 o 
   0  23   3        2.95       11.59     10.81 o 
   1  23   3     2655.11     2598.58     74.99 o 
   2  23   3       79.92       88.96     21.13 o 
   3  23   3      241.72      228.58     37.73 o 
   4  23   3      137.71      210.84     32.70 o 
   5  23   3        1.54       14.58     17.10 o 
   6  23   3      176.06      166.24     31.85 o 
  -8  24   3        1.42      -21.68     49.09 o 
  -7  24   3       36.71       24.20     56.94 o 
  -6  24   3       12.05      -28.89     37.88 o 
  -5  24   3      124.19      122.23     55.94 o 
  -4  24   3        3.10       12.56     29.39 o 
  -3  24   3       40.56       24.01     10.12 o 
  -2  24   3      154.95      201.52     20.78 o 
  -1  24   3        0.73       19.38     14.38 o 
   0  24   3       61.52       51.07     17.12 o 
   1  24   3       98.46       81.57     18.76 o 
   2  24   3       84.26      112.21     20.15 o 
   3  24   3       62.48       58.39     26.02 o 
   4  24   3      108.35      124.13     34.17 o 
   5  24   3       27.14       41.18     23.87 o 
   6  24   3      106.79      105.95     34.42 o 
  -7  25   3      167.77      103.14    111.83 o 
  -6  25   3      231.04      248.29    190.62 o 
  -5  25   3       94.77       66.52     20.33 o 
  -4  25   3       70.32       52.10     33.73 o 
  -3  25   3      359.07      321.93     32.67 o 
  -2  25   3      124.66      123.43     17.44 o 
  -1  25   3     2024.41     2164.82     93.92 o 
   0  25   3       16.02       22.61     13.16 o 
   1  25   3      802.37      832.74     41.42 o 
   2  25   3      635.08      682.58     42.66 o 
   3  25   3      371.63      338.23     42.23 o 
   4  25   3      711.59      628.89     80.27 o 
   5  25   3       47.50       42.60     28.20 o 
  -7  26   3      303.56      196.13    198.94 o 
  -6  26   3        0.05      -23.79     42.92 o 
  -5  26   3      264.51      138.97     75.73 o 
  -4  26   3      586.93      658.96     79.68 o 
  -3  26   3      589.29      467.17     42.79 o 
  -2  26   3     1383.26     1400.44     71.93 o 
  -1  26   3       35.63       32.05     15.57 o 
   0  26   3     1060.09     1118.43     54.99 o 
   1  26   3      304.28      283.72     31.77 o 
   2  26   3      884.40      886.53     46.21 o 
   3  26   3      638.02      640.13     55.32 o 
   4  26   3       56.87       86.71     26.88 o 
   5  26   3      926.91      938.22     91.33 o 
  -6  27   3      417.24      171.85    227.98 o 
  -5  27   3      111.64      123.20     59.73 o 
  -4  27   3      225.83      141.79     61.69 o 
  -3  27   3      316.94      277.73    108.85 o 
  -2  27   3      233.26      187.99     37.69 o 
  -1  27   3      699.19      753.34     65.60 o 
   0  27   3      442.76      486.03     39.59 o 
   1  27   3     1418.14     1460.66     58.68 o 
   2  27   3      139.52      150.55     25.59 o 
   3  27   3       84.84       90.76     31.31 o 
   4  27   3      431.98      471.91     56.59 o 
  -5  28   3        5.89        5.05     24.11 o 
  -4  28   3        2.86        2.09     20.51 o 
  -3  28   3        4.56       15.27     24.69 o 
  -2  28   3        0.55       -1.13     10.60 o 
  -1  28   3        0.71        5.62     10.31 o 
   0  28   3        8.91       18.23     18.46 o 
   1  28   3        8.03       20.05     19.27 o 
   2  28   3      120.35       96.88     23.50 o 
   3  28   3        0.26       15.24     22.29 o 
   4  28   3       88.07       68.99     30.39 o 
  -5  29   3        0.94       21.22     38.23 o 
  -4  29   3      161.51      163.14     59.74 o 
  -3  29   3      143.48       88.87     29.74 o 
  -2  29   3        7.42       18.43     24.48 o 
  -1  29   3       19.24       17.44     15.51 o 
   0  29   3       44.86       23.48     16.42 o 
   1  29   3      489.13      537.49     45.99 o 
   2  29   3       35.60       55.06     28.54 o 
   3  29   3       11.58       -0.44     17.89 o 
  -4  30   3      380.95      345.87    138.93 o 
  -3  30   3      345.53      238.89     73.84 o 
  -2  30   3      671.21      786.63     84.80 o 
  -1  30   3        0.19        3.48     13.89 o 
   0  30   3      868.31      930.88     55.46 o 
   1  30   3      213.02      176.00     29.70 o 
   2  30   3      471.07      506.17     48.01 o 
  -2  31   3       58.40       49.74     29.11 o 
  -1  31   3     1060.51     1307.50    103.01 o 
   0  31   3        1.27       25.65     19.19 o 
 -12   0   4        7.18       31.41     35.75 o 
 -11   0   4     1482.19     1667.42     84.80 o 
 -10   0   4       70.57       49.88     18.70 o 
  -9   0   4     1831.59     1909.53     99.90 o 
  -8   0   4      450.09      568.40     50.07 o 
  -7   0   4      623.05      702.56     84.46 o 
  -6   0   4      502.75      491.76     26.35 o 
  -5   0   4       18.86       39.07     10.52 o 
  -4   0   4      492.03      358.24     27.63 o 
  -3   0   4      719.70      570.57     24.56 o 
  -2   0   4     7919.10     7934.28    372.73 o 
  -1   0   4    14719.28    13674.33    414.58 o 
   0   0   4       64.20      731.56    464.44 o 
   1   0   4    10970.25    10562.64    343.11 o 
   2   0   4      247.64      278.22     42.44 o 
   3   0   4     8607.34     8602.21    318.62 o 
   4   0   4     4818.97     4988.85    194.67 o 
   5   0   4     1096.13     1098.93     89.28 o 
   6   0   4     5162.20     5568.63    243.53 o 
   7   0   4      222.82      135.45     67.21 o 
   8   0   4      538.11      786.27    135.26 o 
   9   0   4      345.23        3.84     65.52 o 
 -12   1   4        2.51        4.78     10.52 o 
 -11   1   4       67.57       64.85     17.71 o 
 -10   1   4      258.61      289.61     23.18 o 
  -9   1   4        7.56       25.93     13.90 o 
  -8   1   4     1065.69     1049.02     36.61 o 
  -7   1   4     1510.24     1551.98     43.03 o 
  -6   1   4     2216.28     2125.27     39.46 o 
  -5   1   4     5489.33     5191.45     78.79 o 
  -4   1   4     1029.35      908.01     22.57 o 
  -3   1   4     2975.86     2884.13     56.68 o 
  -2   1   4      818.43      705.74     24.30 o 
  -1   1   4     1940.82     1850.11     50.62 o 
   0   1   4    13723.76    14142.87    302.87 o 
   1   1   4      305.09      361.72     25.92 o 
   2   1   4     8806.94     9264.24    207.00 o 
   3   1   4     1698.41     1560.60     59.21 o 
   4   1   4     1010.57     1574.41    188.36 o 
   5   1   4     4042.51     4243.59    152.23 o 
   6   1   4       28.65       59.38     30.25 o 
   7   1   4      479.48      535.24     89.09 o 
   8   1   4      210.77        8.03     35.41 o 
   9   1   4       51.43       -0.33     22.69 o 
 -12   2   4       28.74       21.03     17.25 o 
 -11   2   4      227.20      231.88     24.71 o 
 -10   2   4      190.28      200.74     22.05 o 
  -9   2   4       10.90       12.82     11.54 o 
  -8   2   4        8.73       15.46     12.35 o 
  -7   2   4        4.41       16.30     13.14 o 
  -6   2   4      247.34      268.94     14.41 o 
  -5   2   4      112.81      135.63      9.84 o 
  -4   2   4     3628.71     3645.96     58.50 o 
  -3   2   4      179.25      204.14     14.77 o 
  -2   2   4     1259.68     1335.42     34.37 o 
  -1   2   4       36.85       65.55     10.70 o 
   0   2   4       23.08       13.21     12.19 o 
   1   2   4     1689.86     1645.90     51.22 o 
   2   2   4     5274.59     5604.50    293.57 o 
   3   2   4     1296.00     1343.17     57.38 o 
   4   2   4      349.39      406.69     35.57 o 
   5   2   4     1392.44     1373.15     73.20 o 
   6   2   4      564.34      691.89     68.34 o 
   7   2   4        3.01      -15.48     28.56 o 
   8   2   4       14.45        2.86     27.29 o 
   9   2   4        0.74       -3.37     26.85 o 
 -12   3   4        0.11       24.98     17.72 o 
 -11   3   4       14.35       22.79     14.96 o 
 -10   3   4       67.38       46.95     20.41 o 
  -9   3   4      149.25      156.23     19.63 o 
  -8   3   4      176.11      176.39     18.19 o 
  -7   3   4     1755.36     1859.07     46.88 o 
  -6   3   4      634.23      630.71     20.74 o 
  -5   3   4      389.68      377.10     15.61 o 
  -4   3   4        0.37       -2.43      7.22 o 
  -3   3   4     4610.86     4513.48    102.86 o 
  -2   3   4     6514.06     6467.61    219.30 o 
  -1   3   4      190.92      200.75     15.79 o 
   0   3   4     1305.27     1290.81     40.39 o 
   1   3   4      218.08     1173.85    116.32 o 
   2   3   4     1231.94     2281.75    144.71 o 
   3   3   4       41.90       24.89     14.64 o 
   4   3   4       84.85       59.71     34.29 o 
   5   3   4       59.30       41.42     20.78 o 
   6   3   4       42.17       25.54     22.35 o 
   7   3   4      277.51      228.78     87.12 o 
   8   3   4       81.59       -5.42     26.22 o 
   9   3   4        0.35       -7.18     49.13 o 
 -11   4   4      480.70      576.85     49.92 o 
 -10   4   4       14.77       39.00     20.95 o 
  -9   4   4      923.66      930.40     45.65 o 
  -8   4   4      953.01     1020.07     32.87 o 
  -7   4   4     1109.78     1076.15     31.40 o 
  -6   4   4     1661.20     1691.66     40.41 o 
  -5   4   4       35.31       19.69      8.85 o 
  -4   4   4     8157.33     8312.72    120.76 o 
  -3   4   4     4337.82     3916.09     63.21 o 
  -2   4   4    10784.33    10489.02    171.02 o 
  -1   4   4     4013.33     3590.73     85.81 o 
   0   4   4       30.69       76.47     15.18 o 
   1   4   4     7748.31     7342.31    165.85 o 
   2   4   4     8236.22     8802.66    199.49 o 
   3   4   4     1392.43     1351.21     57.70 o 
   4   4   4     4611.40     4958.01    137.48 o 
   5   4   4       99.79       73.98     26.52 o 
   6   4   4      458.33      572.84     53.62 o 
   7   4   4       13.12      -11.39     23.01 o 
   8   4   4       37.47       -2.25     23.73 o 
   9   4   4       28.22      -11.09     32.08 o 
 -11   5   4      147.36       83.78     20.97 o 
 -10   5   4       12.61       19.06     14.83 o 
  -9   5   4       31.08       91.48     16.43 o 
  -8   5   4     2513.15     2539.10     69.58 o 
  -7   5   4     3567.04     3594.98     78.81 o 
  -6   5   4      915.43      835.27     25.10 o 
  -5   5   4    11958.96    11799.33    182.42 o 
  -4   5   4      174.10      138.94     11.06 o 
  -3   5   4    17363.78    17155.06    287.51 o 
  -2   5   4    12151.69    11394.65    205.55 o 
  -1   5   4      242.39      265.53     21.33 o 
   0   5   4     7319.52     7314.80    137.65 o 
   1   5   4     1497.59     1451.63     50.83 o 
   2   5   4     7743.33     8046.61    230.27 o 
   3   5   4     2279.77     2193.75    100.46 o 
   4   5   4      616.00      644.24     44.87 o 
   5   5   4     2111.03     2349.81    113.84 o 
   6   5   4      180.60      202.99     37.82 o 
   7   5   4      425.15      561.45     58.37 o 
   8   5   4      405.90        9.83     33.36 o 
   9   5   4       37.77      -10.13     31.72 o 
 -11   6   4       56.07       69.11     37.58 o 
 -10   6   4        0.99      -12.45     12.45 o 
  -9   6   4      671.98      681.59     39.84 o 
  -8   6   4        0.33       17.41      9.54 o 
  -7   6   4      438.58      411.01     15.98 o 
  -6   6   4      490.88      489.90     18.97 o 
  -5   6   4       45.26       57.45      6.87 o 
  -4   6   4     2562.20     2424.66     43.76 o 
  -3   6   4     1722.70     1573.56     33.03 o 
  -2   6   4     8747.22     8771.83    157.48 o 
  -1   6   4     5138.49     4906.99     99.86 o 
   0   6   4      679.16      672.42     25.32 o 
   1   6   4     1101.24     1044.43     38.23 o 
   2   6   4      641.12      677.47     35.67 o 
   3   6   4     1173.53     1125.80     50.03 o 
   4   6   4     1027.14     1189.41     99.63 o 
   5   6   4        0.11       -3.90     14.88 o 
   6   6   4      327.83      465.42     49.99 o 
   7   6   4        0.40       14.77     31.39 o 
   8   6   4      510.34      402.45    289.04 o 
   9   6   4       30.95       -9.90     31.41 o 
 -11   7   4       10.29       35.31     51.86 o 
 -10   7   4       38.12       10.06     11.82 o 
  -9   7   4       60.79       66.96     12.31 o 
  -8   7   4      101.93       93.53     12.35 o 
  -7   7   4      459.90      482.84     25.06 o 
  -6   7   4      285.46      294.98     16.14 o 
  -5   7   4       15.04        9.74      5.76 o 
  -4   7   4       92.73      115.66      8.27 o 
  -3   7   4      858.44      909.15     28.02 o 
  -2   7   4      949.14      965.07     26.58 o 
  -1   7   4     1995.72     2046.61     41.17 o 
   0   7   4      152.10      196.98     15.43 o 
   1   7   4       21.84       40.96     10.94 o 
   2   7   4      202.04      249.00     23.98 o 
   3   7   4      219.86      275.02     36.55 o 
   4   7   4      128.62      137.00     28.40 o 
   5   7   4      564.07      542.43     67.70 o 
   6   7   4       23.59       18.89     23.33 o 
   7   7   4       17.91       67.93     33.93 o 
   8   7   4       47.83       12.65     29.52 o 
   9   7   4        0.96       15.82     31.61 o 
 -11   8   4      145.03      242.16     56.58 o 
 -10   8   4        4.91       12.51     14.46 o 
  -9   8   4      133.40      131.46     20.03 o 
  -8   8   4       22.04        0.65      6.57 o 
  -7   8   4      271.84      260.05     15.06 o 
  -6   8   4      268.02      265.68     11.69 o 
  -5   8   4        0.01        3.56      9.29 o 
  -4   8   4      861.83      804.51     26.44 o 
  -3   8   4      557.43      623.89     23.11 o 
  -2   8   4      655.97      651.30     21.65 o 
  -1   8   4     1503.56     1366.37     34.45 o 
   0   8   4      335.76      357.86     20.93 o 
   1   8   4     5644.91     5579.68    106.83 o 
   2   8   4     1857.69     1933.52     56.78 o 
   3   8   4      406.20      443.78     33.70 o 
   4   8   4      904.59      987.50     39.21 o 
   5   8   4       18.14       15.56     22.14 o 
   6   8   4      658.26      781.57     61.69 o 
   7   8   4       32.88       56.09     36.30 o 
   8   8   4        0.48        9.07     36.89 o 
   9   8   4       18.25       18.45     41.72 o 
 -11   9   4        0.07       32.74     48.00 o 
 -10   9   4      359.77      455.27     82.89 o 
  -9   9   4      164.58      189.87     18.61 o 
  -8   9   4       72.51       81.38      9.32 o 
  -7   9   4        4.58       -0.31      7.24 o 
  -6   9   4     1617.88     1578.41     47.83 o 
  -5   9   4     4845.15     4873.50    116.76 o 
  -4   9   4      651.81      611.23     11.60 o 
  -3   9   4     1093.14     1100.40     33.79 o 
  -2   9   4     3170.48     2886.20     53.23 o 
  -1   9   4     3006.23     3263.50     63.16 o 
   0   9   4    11754.99    11080.81    211.70 o 
   1   9   4     1578.77     1497.03     42.31 o 
   2   9   4     4660.06     4580.23    103.87 o 
   3   9   4      685.28      651.46     29.69 o 
   4   9   4      494.51      516.64     28.68 o 
   5   9   4      905.74     1056.01     48.37 o 
   6   9   4       15.26       18.81     15.06 o 
   7   9   4     1098.87     1081.40     95.41 o 
   8   9   4      422.55      431.12     80.56 o 
   9   9   4       67.38       79.72     47.01 o 
 -11  10   4      124.60      148.57     53.11 o 
 -10  10   4       38.40       77.83     70.88 o 
  -9  10   4      447.20      370.68     74.29 o 
  -8  10   4      263.46      258.76     22.41 o 
  -7  10   4       72.55       47.96     13.16 o 
  -6  10   4     2576.52     2565.61     72.72 o 
  -5  10   4       34.90       49.68     17.40 o 
  -4  10   4     2665.02     2584.82     79.40 o 
  -3  10   4      605.34      529.42     21.05 o 
  -2  10   4      989.65      878.56     31.70 o 
  -1  10   4     6983.17     6593.95    126.81 o 
   0  10   4     1039.05     1007.43     33.91 o 
   1  10   4     5456.37     5320.04    115.69 o 
   2  10   4     1530.63     1618.18     53.34 o 
   3  10   4     1051.01     1045.75     37.80 o 
   4  10   4     2111.41     2292.70     76.88 o 
   5  10   4       28.08       42.76     11.79 o 
   6  10   4     1987.28     1990.33    153.75 o 
   7  10   4      207.89      209.64     41.62 o 
   8  10   4      285.63      218.33     60.20 o 
   9  10   4       24.93       43.59     42.54 o 
 -11  11   4        0.75       33.64     70.60 o 
 -10  11   4      110.78       86.13     63.69 o 
  -9  11   4        1.29       -1.91     20.97 o 
  -8  11   4      119.85      131.63     19.52 o 
  -7  11   4     2283.19     2141.08     76.83 o 
  -6  11   4      528.35      540.48     36.66 o 
  -5  11   4     1741.83     1713.45     53.04 o 
  -4  11   4        0.71        8.35     14.44 o 
  -3  11   4      166.20      157.40     13.49 o 
  -2  11   4      528.63      530.86     21.95 o 
  -1  11   4       78.95       84.94     14.80 o 
   0  11   4     1015.78     1002.81     33.49 o 
   1  11   4      978.55     1058.43     40.53 o 
   2  11   4      664.53      657.54     31.78 o 
   3  11   4      215.38      204.47     25.49 o 
   4  11   4     1530.50     1556.14     66.22 o 
   5  11   4      538.18      508.32     41.57 o 
   6  11   4      140.84      140.51     20.06 o 
   7  11   4       93.65       74.89     32.00 o 
   8  11   4      123.64       98.78     33.66 o 
 -11  12   4        6.28       83.86     49.08 o 
 -10  12   4       28.23       -5.10     25.64 o 
  -9  12   4       15.90      -18.03     29.53 o 
  -8  12   4       93.70       97.74     14.73 o 
  -7  12   4      349.05      415.16     35.27 o 
  -6  12   4      137.52      155.67     18.92 o 
  -5  12   4       19.99       25.16     12.73 o 
  -4  12   4        6.26        6.04     12.66 o 
  -3  12   4       92.30      152.82     10.25 o 
  -2  12   4        3.16       13.78      7.33 o 
  -1  12   4       94.05      117.76     14.17 o 
   0  12   4     1537.01     1396.20     45.27 o 
   1  12   4      436.56      422.36     26.87 o 
   2  12   4      177.90      191.81     18.94 o 
   3  12   4      105.94       99.62     14.91 o 
   4  12   4        7.21        8.13     12.47 o 
   5  12   4      321.21      271.78     24.97 o 
   6  12   4       57.91       49.12     10.84 o 
   7  12   4        8.22       32.42     24.06 o 
   8  12   4        7.93       -5.53     16.95 o 
 -11  13   4       23.33       -2.31     38.40 o 
 -10  13   4       60.47      -13.89     31.64 o 
  -9  13   4        0.10      -24.61     57.35 o 
  -8  13   4      988.98      884.42     95.93 o 
  -7  13   4     2139.57     2094.09     79.98 o 
  -6  13   4       59.59       44.85     17.49 o 
  -5  13   4     1026.00     1082.48     62.97 o 
  -4  13   4      374.71      417.07     41.66 o 
  -3  13   4     4028.28     4129.37     73.68 o 
  -2  13   4     2503.81     2596.94     66.24 o 
  -1  13   4      395.27      383.16     23.69 o 
   0  13   4     2816.41     2670.24     71.67 o 
   1  13   4       63.84       70.59     15.20 o 
   2  13   4     1764.16     1588.51     52.66 o 
   3  13   4     1677.84     1758.28     56.10 o 
   4  13   4      393.03      356.73     21.45 o 
   5  13   4     1135.79     1082.43     55.64 o 
   6  13   4      275.58      303.70     39.40 o 
   7  13   4      544.63      662.12     67.32 o 
   8  13   4       85.13      101.06     40.15 o 
 -10  14   4        5.14       -5.34     40.54 o 
  -9  14   4      553.41      643.85     86.13 o 
  -8  14   4      575.01      478.24     88.45 o 
  -7  14   4      556.21      460.67     28.29 o 
  -6  14   4     1361.88     1395.50     58.14 o 
  -5  14   4        1.08        2.97     13.65 o 
  -4  14   4     4445.53     4659.59    164.44 o 
  -3  14   4     1236.07     1184.16     46.03 o 
  -2  14   4     2667.25     2713.36     51.53 o 
  -1  14   4     6556.75     6577.06    146.80 o 
   0  14   4      185.06      196.96     18.38 o 
   1  14   4     4764.21     4695.86    118.32 o 
   2  14   4     1400.04     1352.22     62.31 o 
   3  14   4     1337.93     1321.74     49.13 o 
   4  14   4     2888.01     3003.19    119.64 o 
   5  14   4        8.12       16.91     11.10 o 
   6  14   4      433.76      518.29     54.10 o 
   7  14   4      377.67      379.78     48.82 o 
   8  14   4      314.08      406.54     58.44 o 
 -10  15   4      147.55       -1.20     35.37 o 
  -9  15   4        0.05       -5.62     27.64 o 
  -8  15   4      217.29      112.01     50.26 o 
  -7  15   4      233.90      220.77     28.50 o 
  -6  15   4       90.10       74.14     22.72 o 
  -5  15   4     2853.87     2922.85    126.11 o 
  -4  15   4       11.69       28.45     19.30 o 
  -3  15   4     1857.83     1811.84     64.68 o 
  -2  15   4     3679.70     3706.70     71.36 o 
  -1  15   4     1235.76     1319.68     39.17 o 
   0  15   4     3930.16     3942.62     83.92 o 
   1  15   4        0.48       -5.12      8.42 o 
   2  15   4     3125.58     3151.69     83.53 o 
   3  15   4      515.94      583.38     35.51 o 
   4  15   4      670.88      689.83     39.16 o 
   5  15   4      367.31      462.98     47.05 o 
   6  15   4       43.62       28.01     21.81 o 
   7  15   4      159.32      161.67     39.15 o 
   8  15   4      323.89      409.86     68.43 o 
 -10  16   4      146.54       35.07     60.96 o 
  -9  16   4       43.72       26.03     36.11 o 
  -8  16   4       24.40       -1.85     13.13 o 
  -7  16   4       59.47       32.30     14.98 o 
  -6  16   4      384.66      349.61     26.79 o 
  -5  16   4      269.57      308.86     55.67 o 
  -4  16   4      241.62      251.53     35.96 o 
  -3  16   4      139.29      118.98     13.39 o 
  -2  16   4      393.95      414.14     18.03 o 
  -1  16   4     1248.85     1274.70     39.57 o 
   0  16   4       33.28       37.99     13.19 o 
   1  16   4      398.89      438.44     22.94 o 
   2  16   4        7.50       -3.64      8.18 o 
   3  16   4      184.75      199.21     23.92 o 
   4  16   4      391.47      410.73     38.53 o 
   5  16   4        4.66       20.39     22.47 o 
   6  16   4      171.87      176.29     37.26 o 
   7  16   4       14.04       -6.44     16.54 o 
   8  16   4       30.39       25.86     25.05 o 
 -10  17   4       95.58       53.28    110.76 o 
  -9  17   4        3.44      -13.79     54.70 o 
  -8  17   4       27.43       56.18     48.48 o 
  -7  17   4       69.21       32.11     14.65 o 
  -6  17   4       22.02       17.90     12.30 o 
  -5  17   4      413.41      536.62     68.00 o 
  -4  17   4       18.70       41.56     24.64 o 
  -3  17   4      428.62      432.32     29.98 o 
  -2  17   4      673.98      656.28     23.99 o 
  -1  17   4      921.82      860.05     31.08 o 
   0  17   4      590.22      563.11     28.97 o 
   1  17   4      238.21      234.83     18.84 o 
   2  17   4      302.57      300.00     23.79 o 
   3  17   4       83.61       77.23     22.84 o 
   4  17   4      257.14      251.01     46.64 o 
   5  17   4      223.04      211.81     34.45 o 
   6  17   4        0.08      -19.65     19.65 o 
   7  17   4       35.17       19.51     22.99 o 
  -9  18   4      409.81      267.09    247.89 o 
  -8  18   4      326.19      276.27    205.77 o 
  -7  18   4        4.64       -3.60      7.90 o 
  -6  18   4     3038.30     3052.89    110.93 o 
  -5  18   4        2.57       21.67     23.92 o 
  -4  18   4     1328.78     1559.50     82.12 o 
  -3  18   4      153.66      168.06     13.58 o 
  -2  18   4     1157.65     1195.46     51.79 o 
  -1  18   4     2633.92     2622.57     67.58 o 
   0  18   4     1248.44     1176.43     42.86 o 
   1  18   4     1968.40     2071.68     60.61 o 
   2  18   4       31.58       20.75     15.87 o 
   3  18   4     1386.75     1448.88     69.94 o 
   4  18   4      782.12      911.38     60.91 o 
   5  18   4       23.76       17.96     18.07 o 
   6  18   4      290.88      379.36     45.19 o 
   7  18   4       69.72       83.33     42.80 o 
  -9  19   4       64.53       23.03     55.20 o 
  -8  19   4      202.42      104.82    109.52 o 
  -7  19   4      541.60      695.58     73.45 o 
  -6  19   4      324.78      370.68     37.50 o 
  -5  19   4     4561.60     4909.75    191.85 o 
  -4  19   4        1.98        3.70     15.69 o 
  -3  19   4     3995.89     3863.01    206.44 o 
  -2  19   4     3109.70     3137.12    104.09 o 
  -1  19   4     1898.75     1979.90     69.01 o 
   0  19   4     4017.57     4171.78    109.77 o 
   1  19   4       26.54       15.13     12.33 o 
   2  19   4     1135.89     1249.27     66.16 o 
   3  19   4      852.32      900.99     64.12 o 
   4  19   4      670.62      761.64     57.22 o 
   5  19   4      780.52      951.33     63.20 o 
   6  19   4       31.56       11.06     20.48 o 
   7  19   4      147.66      176.38     41.16 o 
  -9  20   4       94.82      -23.97     57.98 o 
  -8  20   4      114.82       73.16    118.78 o 
  -7  20   4      594.89      618.85     73.52 o 
  -6  20   4      529.55      443.24     99.06 o 
  -5  20   4       95.24       73.61     31.76 o 
  -4  20   4     1702.09     1690.08     91.69 o 
  -3  20   4      189.63      156.93     16.61 o 
  -2  20   4      819.49      797.59     50.67 o 
  -1  20   4     1397.80     1381.62     48.85 o 
   0  20   4      716.75      763.24     36.55 o 
   1  20   4     3466.79     3604.03     96.65 o 
   2  20   4      577.28      611.94     45.26 o 
   3  20   4      163.94      168.18     28.04 o 
   4  20   4      600.49      738.63     57.80 o 
   5  20   4       59.98       44.58     24.69 o 
   6  20   4      312.38      374.84     46.42 o 
   7  20   4        4.51        3.95     24.05 o 
  -9  21   4       60.76      -24.05     59.95 o 
  -8  21   4        2.77       17.99     36.91 o 
  -7  21   4       95.61      132.10     50.37 o 
  -6  21   4      172.35      133.48     41.27 o 
  -5  21   4        1.71       -6.39     30.76 o 
  -4  21   4       39.78       26.95     24.09 o 
  -3  21   4      189.63      164.63     12.54 o 
  -2  21   4      122.60      147.25     15.30 o 
  -1  21   4        8.56        6.68      9.63 o 
   0  21   4      362.35      402.18     30.07 o 
   1  21   4      369.76      406.71     29.20 o 
   2  21   4      110.38      138.79     35.18 o 
   3  21   4      498.17      486.78     45.94 o 
   4  21   4       51.95       58.90     22.84 o 
   5  21   4        0.40       -5.75     12.96 o 
   6  21   4        3.74       15.29     19.07 o 
  -8  22   4       77.42       13.13     51.53 o 
  -7  22   4        1.56       11.15     26.20 o 
  -6  22   4      334.33      272.86     66.67 o 
  -5  22   4      108.10       47.63     37.32 o 
  -4  22   4      670.30      729.57     74.20 o 
  -3  22   4      328.83      263.43     20.09 o 
  -2  22   4       34.52       50.71     14.29 o 
  -1  22   4     1658.08     1799.07     73.75 o 
   0  22   4       11.72        9.68     12.13 o 
   1  22   4      311.25      356.96     30.73 o 
   2  22   4      807.03      814.64     54.03 o 
   3  22   4      108.29       97.42     25.23 o 
   4  22   4       18.70       34.64     24.37 o 
   5  22   4        2.37      -18.18     18.89 o 
   6  22   4       20.40        5.34     24.80 o 
  -8  23   4      357.34      364.65    200.11 o 
  -7  23   4      260.35      262.31    110.85 o 
  -6  23   4      292.65      181.65     91.36 o 
  -5  23   4     1127.59     1378.71    107.89 o 
  -4  23   4      374.92      321.02    106.27 o 
  -3  23   4     1052.85     1008.39    100.05 o 
  -2  23   4     1207.69     1177.20     91.50 o 
  -1  23   4      184.76      194.26     24.61 o 
   0  23   4     2755.22     2763.37     85.68 o 
   1  23   4        0.20      -12.58     12.58 o 
   2  23   4      784.73      897.04     72.27 o 
   3  23   4     1107.97     1132.21     62.78 o 
   4  23   4      122.62      123.58     28.49 o 
   5  23   4      626.62      735.75     63.16 o 
  -7  24   4      315.92       11.83     34.63 o 
  -6  24   4      102.61      120.31     88.26 o 
  -5  24   4        1.11       21.59     28.08 o 
  -4  24   4      388.55      387.73    139.95 o 
  -3  24   4      241.25      227.54     21.75 o 
  -2  24   4      833.17      831.18     65.81 o 
  -1  24   4     1153.18     1267.03     61.39 o 
   0  24   4        8.22       19.25     14.44 o 
   1  24   4     1087.38     1181.22     54.52 o 
   2  24   4      121.88      125.37     29.73 o 
   3  24   4     1036.14     1121.25     67.89 o 
   4  24   4      514.43      577.97     55.91 o 
   5  24   4       99.89       97.60     28.65 o 
  -7  25   4       44.05       -8.01     47.86 o 
  -6  25   4      117.27      102.31     57.81 o 
  -5  25   4      358.23      247.34    119.67 o 
  -4  25   4        5.21       25.49     26.70 o 
  -3  25   4      542.30      430.01     55.21 o 
  -2  25   4      151.63      116.33     19.23 o 
  -1  25   4      361.64      361.15     33.25 o 
   0  25   4      123.89      124.68     22.61 o 
   1  25   4      217.44      232.09     26.78 o 
   2  25   4      924.09     1009.87     70.96 o 
   3  25   4      121.44      143.91     30.11 o 
   4  25   4       38.08       70.50     25.02 o 
   5  25   4      265.52      253.79     38.79 o 
  -6  26   4        3.92       -6.98     31.10 o 
  -5  26   4       43.72       23.89     29.44 o 
  -4  26   4        4.59       17.15     28.29 o 
  -3  26   4        3.63      -11.89     22.67 o 
  -2  26   4       13.72       10.65     12.10 o 
  -1  26   4       81.82       60.81     22.92 o 
   0  26   4       26.91       20.49     14.44 o 
   1  26   4        0.19      -18.16     18.16 o 
   2  26   4       28.60       17.46     19.34 o 
   3  26   4       39.36       39.02     21.73 o 
   4  26   4        0.08        7.06     34.43 o 
  -6  27   4        4.40       -9.20     32.90 o 
  -5  27   4      238.88      195.72     80.80 o 
  -4  27   4      106.52      101.15     53.61 o 
  -3  27   4      366.02      270.66    183.32 o 
  -2  27   4      228.87      224.39     38.39 o 
  -1  27   4      103.76      102.36     22.91 o 
   0  27   4      155.04      161.42     25.62 o 
   1  27   4      122.53      136.44     24.59 o 
   2  27   4      210.79      135.63     37.11 o 
   3  27   4      379.40      304.68     85.83 o 
  -5  28   4        0.91       19.36     30.85 o 
  -4  28   4      393.25      153.16    120.08 o 
  -3  28   4      160.43      147.98     57.01 o 
  -2  28   4      297.47      371.74     60.53 o 
  -1  28   4      271.36      228.08     31.81 o 
   0  28   4       87.91       83.43     22.61 o 
   1  28   4      864.10      926.65     54.32 o 
   2  28   4      299.74      218.53    101.51 o 
   3  28   4      302.42      219.33     63.37 o 
  -4  29   4       79.49       18.42     33.84 o 
  -3  29   4      654.42      811.93    106.50 o 
  -2  29   4      387.81      427.22     59.86 o 
  -1  29   4       43.89       27.32     15.90 o 
   0  29   4      330.54      237.23     43.32 o 
   1  29   4        3.16        3.57     12.42 o 
   2  29   4      648.00      701.93     61.00 o 
  -3  30   4        8.78       15.47     32.81 o 
  -2  30   4      195.57      212.60     55.28 o 
  -1  30   4       75.67       53.82     41.49 o 
   0  30   4       49.04       36.59     20.46 o 
 -12   1   5       43.10       31.35     17.11 o 
 -11   1   5        1.78       17.45     13.17 o 
 -10   1   5      133.80       98.94     21.39 o 
  -9   1   5      179.36      182.83     21.56 o 
  -8   1   5       24.96       19.85     10.26 o 
  -7   1   5      742.60      753.88     29.96 o 
  -6   1   5     1090.27     1197.67     34.92 o 
  -5   1   5       41.32       28.08      8.04 o 
  -4   1   5     1244.47     1094.57     31.68 o 
  -3   1   5        0.14        8.52      6.99 o 
  -2   1   5     2092.62     1908.58     47.20 o 
  -1   1   5      491.00      409.67     26.62 o 
   0   1   5     1128.43     1152.21    117.45 o 
   1   1   5      957.93      921.84     45.89 o 
   2   1   5     1136.09     1412.00    196.81 o 
   3   1   5      574.89      709.07     45.99 o 
   4   1   5      676.86      766.36     59.42 o 
   5   1   5       44.08       91.97     32.43 o 
   6   1   5     1324.82     1551.23    109.75 o 
   7   1   5        0.03       14.80     37.10 o 
   8   1   5      406.15      387.30    307.20 o 
   9   1   5       16.06       -7.96     39.52 o 
 -12   2   5       63.25       51.60     34.86 o 
 -11   2   5      220.57      216.21     24.55 o 
 -10   2   5      257.78      300.65     27.67 o 
  -9   2   5      178.67      145.54     22.84 o 
  -8   2   5      694.19      707.56     29.02 o 
  -7   2   5      610.06      697.19     30.44 o 
  -6   2   5      767.61      741.83     24.16 o 
  -5   2   5     3654.34     3693.00     71.81 o 
  -4   2   5       63.66       68.10     10.13 o 
  -3   2   5     4990.45     4795.29     83.63 o 
  -2   2   5       25.23       14.27      9.33 o 
  -1   2   5        9.14       14.56      9.75 o 
   0   2   5     4742.34     4840.57    118.47 o 
   1   2   5      336.15      396.80     37.31 o 
   2   2   5     4273.14     4476.16    120.23 o 
   3   2   5       12.81      -40.16     40.16 o 
   4   2   5     3049.73     3407.68    126.13 o 
   5   2   5      393.64      546.63     52.36 o 
   6   2   5      364.74      406.71     62.78 o 
   7   2   5      468.70      506.88    159.50 o 
   8   2   5        6.05       -0.99     23.93 o 
 -11   3   5       74.83       84.19     20.07 o 
 -10   3   5        5.62       18.63     15.39 o 
  -9   3   5      612.55      694.42     43.24 o 
  -8   3   5       60.27       80.40     14.12 o 
  -7   3   5     1978.68     1984.42     45.61 o 
  -6   3   5      713.63      808.33     28.43 o 
  -5   3   5     2263.26     2330.80     46.03 o 
  -4   3   5     3932.49     3760.44     65.67 o 
  -3   3   5      363.38      470.86     32.18 o 
  -2   3   5    12721.87    12558.46    236.99 o 
  -1   3   5      730.97      555.13     29.24 o 
   0   3   5     4216.33     4432.64    104.42 o 
   1   3   5     7674.66     7525.49    194.24 o 
   2   3   5      434.65      514.68     58.79 o 
   3   3   5     2790.54     2903.73     97.47 o 
   4   3   5     3012.00     3397.75    137.78 o 
   5   3   5        1.18      -14.91     17.84 o 
   6   3   5     2191.51     2401.97    122.35 o 
   7   3   5       60.48       16.65     25.70 o 
   8   3   5      141.01        1.15     24.63 o 
 -11   4   5      150.45      126.13     32.17 o 
 -10   4   5       70.18       83.08     19.59 o 
  -9   4   5        7.08       25.17     12.39 o 
  -8   4   5       70.82       66.74     13.23 o 
  -7   4   5      122.07      137.99     12.78 o 
  -6   4   5      874.29      844.38     30.15 o 
  -5   4   5     1114.08     1020.27     26.00 o 
  -4   4   5     1146.21     1134.84     30.39 o 
  -3   4   5      155.00      155.09     16.59 o 
  -2   4   5     1493.02     1583.85     46.55 o 
  -1   4   5      387.17      421.98     23.77 o 
   0   4   5      877.06      847.94     32.60 o 
   1   4   5      189.11      197.65     28.02 o 
   2   4   5     1293.96     1354.59     57.35 o 
   3   4   5       27.09       -1.76     19.92 o 
   4   4   5       51.38       46.23     24.22 o 
   5   4   5       16.08       12.10     20.71 o 
   6   4   5      159.87      113.22     55.32 o 
   7   4   5       92.13       35.01     40.60 o 
   8   4   5        4.59       -6.87     35.98 o 
 -11   5   5       13.89        8.89     23.30 o 
 -10   5   5       40.69       19.54     12.22 o 
  -9   5   5      115.33      114.80     17.34 o 
  -8   5   5      745.52      821.85     39.16 o 
  -7   5   5      188.40      218.41     20.36 o 
  -6   5   5      322.59      422.39     29.71 o 
  -5   5   5        1.96        0.16      9.40 o 
  -4   5   5      623.73      657.25     21.50 o 
  -3   5   5       27.19       33.51      8.54 o 
  -2   5   5     2988.95     2803.54     61.10 o 
  -1   5   5       17.94       24.77      9.77 o 
   0   5   5      151.21      171.32     20.57 o 
   1   5   5      600.24      651.29     39.70 o 
   2   5   5       97.04      131.58     23.46 o 
   3   5   5       70.70       85.86     22.90 o 
   4   5   5      414.09      514.79     48.92 o 
   5   5   5        2.42        9.91     21.99 o 
   6   5   5      305.12      167.30     75.10 o 
   7   5   5       23.92        1.27     17.93 o 
   8   5   5       21.33      -11.23     38.97 o 
 -11   6   5      106.92      106.81     44.35 o 
 -10   6   5       46.58       57.25     21.04 o 
  -9   6   5        2.35       -1.77      9.97 o 
  -8   6   5      793.24      817.27     32.57 o 
  -7   6   5      749.95      854.34     33.22 o 
  -6   6   5     2836.84     2809.96     53.57 o 
  -5   6   5     3782.63     3838.76     61.87 o 
  -4   6   5        4.18        2.76      5.15 o 
  -3   6   5     6197.94     6012.69    108.19 o 
  -2   6   5     1610.28     1518.13     40.09 o 
  -1   6   5      716.66      742.38     30.68 o 
   0   6   5     2722.59     2424.18     62.68 o 
   1   6   5      118.20      134.52     19.67 o 
   2   6   5     6986.50     7351.82    235.93 o 
   3   6   5        9.78       12.99     16.52 o 
   4   6   5      493.08      614.20     52.80 o 
   5   6   5     1473.76     1754.30    105.64 o 
   6   6   5      157.23      112.84     54.67 o 
   7   6   5      280.13      152.81    112.47 o 
   8   6   5       83.37       13.69     34.48 o 
 -11   7   5      151.74      303.26     71.14 o 
 -10   7   5       20.35       23.98     11.48 o 
  -9   7   5      702.36      714.68     30.39 o 
  -8   7   5      389.69      437.84     18.94 o 
  -7   7   5     1817.34     1815.93     43.86 o 
  -6   7   5      220.68      254.04     14.20 o 
  -5   7   5     1168.54     1239.91     28.01 o 
  -4   7   5     7502.20     7294.64    144.29 o 
  -3   7   5       98.08      114.35     11.96 o 
  -2   7   5    16250.31    15978.34    296.50 o 
  -1   7   5     3741.71     3471.02     76.52 o 
   0   7   5     9454.27     9893.74    207.89 o 
   1   7   5     8184.39     8048.85    165.59 o 
   2   7   5        8.31       20.44     11.55 o 
   3   7   5     2031.02     2101.87     79.18 o 
   4   7   5      793.17      810.41     80.11 o 
   5   7   5       46.93       19.63     28.99 o 
   6   7   5      895.74     1100.02     82.96 o 
   7   7   5        1.52       -4.27     19.61 o 
   8   7   5      491.40      539.62    184.11 o 
 -11   8   5       14.64       67.62     70.37 o 
 -10   8   5       55.47      104.23     41.16 o 
  -9   8   5       13.61       18.04      7.70 o 
  -8   8   5      487.79      439.81     17.22 o 
  -7   8   5       46.05       66.62     12.40 o 
  -6   8   5      717.20      671.48     22.42 o 
  -5   8   5     1952.59     1963.82     39.70 o 
  -4   8   5       55.23       54.47     10.75 o 
  -3   8   5     7818.08     7268.15    128.44 o 
  -2   8   5      988.27      933.88     30.08 o 
  -1   8   5     3445.05     3606.32     76.47 o 
   0   8   5     2419.05     2390.52     62.77 o 
   1   8   5     1579.86     1658.10     49.88 o 
   2   8   5     3581.93     3792.42     99.07 o 
   3   8   5      177.27      192.88     25.60 o 
   4   8   5     2742.42     2809.83     87.34 o 
   5   8   5       22.77       -5.90     13.73 o 
   6   8   5       82.37       55.38     27.53 o 
   7   8   5      110.97       57.06     43.05 o 
   8   8   5       49.38        4.83     21.93 o 
 -11   9   5        0.88       -0.78     20.46 o 
 -10   9   5       42.47       31.92     32.26 o 
  -9   9   5      193.68      136.15     17.16 o 
  -8   9   5        5.54        6.47      6.13 o 
  -7   9   5       16.97        7.25      4.07 o 
  -6   9   5      333.50      325.88     16.24 o 
  -5   9   5      187.47      191.13     11.79 o 
  -4   9   5      548.03      522.35     32.34 o 
  -3   9   5      126.81      160.68     13.66 o 
  -2   9   5      859.99      801.95     31.93 o 
  -1   9   5      107.66       75.46     12.94 o 
   0   9   5      706.94      726.75     30.76 o 
   1   9   5     1153.56     1124.35     44.42 o 
   2   9   5        3.13        8.41     10.01 o 
   3   9   5      749.90      745.11     46.22 o 
   4   9   5      152.71      143.00     22.83 o 
   5   9   5      372.57      370.46     36.95 o 
   6   9   5        8.76       -0.72     17.07 o 
   7   9   5       31.48       -4.87     23.42 o 
   8   9   5       43.91        3.65     24.45 o 
 -11  10   5        3.84       -0.10     19.26 o 
 -10  10   5       46.58       52.94     38.12 o 
  -9  10   5        8.17       34.34     17.20 o 
  -8  10   5      141.93      138.00     27.89 o 
  -7  10   5      226.76      227.17     23.07 o 
  -6  10   5       21.57       33.77     18.08 o 
  -5  10   5       12.13       -0.31     10.34 o 
  -4  10   5        0.01       -1.49      5.63 o 
  -3  10   5      772.80      787.30     26.01 o 
  -2  10   5       23.00       12.78      8.56 o 
  -1  10   5     2528.61     2575.83     62.48 o 
   0  10   5      837.01      739.83     32.30 o 
   1  10   5        0.47        0.93      7.00 o 
   2  10   5      768.37      758.98     37.08 o 
   3  10   5      495.88      497.76     39.04 o 
   4  10   5       49.95       22.20     12.47 o 
   5  10   5       83.82       79.28     17.14 o 
   6  10   5       15.77        9.97     13.37 o 
   7  10   5       46.93       39.92     33.80 o 
   8  10   5        0.78       -9.59     26.56 o 
 -11  11   5      102.59      122.58     53.63 o 
 -10  11   5       20.92      -17.46     38.55 o 
  -9  11   5      610.51      688.59     89.20 o 
  -8  11   5       28.41       42.11     20.85 o 
  -7  11   5     1116.43     1210.93     59.86 o 
  -6  11   5     1275.88     1390.01     53.01 o 
  -5  11   5      943.93     1002.58     56.61 o 
  -4  11   5     3742.85     3847.58    111.96 o 
  -3  11   5      178.86      183.33     12.26 o 
  -2  11   5     3754.23     3641.79     72.83 o 
  -1  11   5     2698.45     2558.27     57.49 o 
   0  11   5      706.33      713.45     40.57 o 
   1  11   5     2867.31     2864.59     84.15 o 
   2  11   5      238.74      246.73     24.58 o 
   3  11   5     1836.68     1937.50     92.51 o 
   4  11   5      978.58      973.06     46.47 o 
   5  11   5      422.99      418.20     56.20 o 
   6  11   5      544.23      540.37     59.01 o 
   7  11   5        0.13        5.23     23.37 o 
   8  11   5      298.89      171.42     90.19 o 
 -11  12   5      149.59       57.01     63.62 o 
 -10  12   5      340.32      451.58     78.27 o 
  -9  12   5      178.77       74.69     38.63 o 
  -8  12   5     1420.73     1397.77     90.38 o 
  -7  12   5      953.05     1048.25     56.58 o 
  -6  12   5     1750.84     1791.38     71.54 o 
  -5  12   5     4363.86     4645.61    152.95 o 
  -4  12   5        0.61        3.75      7.50 o 
  -3  12   5     2603.20     2844.46     73.46 o 
  -2  12   5     1366.78     1363.26     43.46 o 
  -1  12   5     1629.48     1616.26     48.50 o 
   0  12   5     4495.02     4745.63    125.02 o 
   1  12   5       25.25       44.95     17.61 o 
   2  12   5     2413.32     2492.64     84.19 o 
   3  12   5      400.42      358.63     34.21 o 
   4  12   5     3038.62     3249.43    117.93 o 
   5  12   5     1221.89     1334.83     66.68 o 
   6  12   5      149.79      115.52     39.98 o 
   7  12   5      445.97      535.84     64.63 o 
   8  12   5        6.42       11.09     25.04 o 
 -10  13   5       11.22       16.41     33.03 o 
  -9  13   5      656.01      576.08    116.46 o 
  -8  13   5      219.60      166.53     42.99 o 
  -7  13   5      708.06      703.86     39.84 o 
  -6  13   5      495.12      509.69     36.72 o 
  -5  13   5       11.44        0.54     10.52 o 
  -4  13   5      628.08      608.90     30.55 o 
  -3  13   5       33.94       45.66     11.82 o 
  -2  13   5     2071.03     2112.03     63.99 o 
  -1  13   5     2758.57     2675.93     76.53 o 
   0  13   5      556.57      525.00     32.85 o 
   1  13   5     1152.08     1243.42     74.87 o 
   2  13   5        2.46       -0.87     10.41 o 
   3  13   5     1203.01     1270.81     63.16 o 
   4  13   5      679.72      785.38     49.77 o 
   5  13   5      543.29      521.43     49.71 o 
   6  13   5      507.51      609.08     81.14 o 
   7  13   5        0.12      -23.91     23.91 o 
 -10  14   5        1.43       -7.12     29.55 o 
  -9  14   5       18.15       36.64     37.46 o 
  -8  14   5       15.09       17.91     12.71 o 
  -7  14   5      170.02      141.20     22.83 o 
  -6  14   5      120.07      154.15     24.05 o 
  -5  14   5       26.16       33.94     19.30 o 
  -4  14   5      142.83      152.67     32.57 o 
  -3  14   5      168.61      168.49     15.24 o 
  -2  14   5       47.02       23.08     11.26 o 
  -1  14   5      161.51      193.55     20.88 o 
   0  14   5     1123.79     1082.07     45.85 o 
   1  14   5       54.97       51.38     17.86 o 
   2  14   5       70.81       79.42     17.67 o 
   3  14   5       15.65       21.96     12.44 o 
   4  14   5        5.91       18.84     12.19 o 
   5  14   5       44.10       19.62     19.77 o 
   6  14   5       62.22       32.48     30.08 o 
   7  14   5        1.61       12.18     22.40 o 
 -10  15   5        1.28        8.11     31.25 o 
  -9  15   5      202.86      228.86    168.92 o 
  -8  15   5        1.79       -6.90      9.94 o 
  -7  15   5       64.05       67.22     25.24 o 
  -6  15   5      162.16      195.61     33.35 o 
  -5  15   5      109.50      111.73     27.10 o 
  -4  15   5      259.13      350.95     39.30 o 
  -3  15   5       12.57       20.74      6.68 o 
  -2  15   5     2408.45     2448.99     79.45 o 
  -1  15   5      240.87      261.75     22.89 o 
   0  15   5      263.59      253.06     28.79 o 
   1  15   5     1207.10     1229.89     54.10 o 
   2  15   5      215.42      229.16     28.86 o 
   3  15   5      994.93      991.97     45.53 o 
   4  15   5       59.34       75.24     14.79 o 
   5  15   5      192.21      134.11     22.68 o 
   6  15   5        3.95       15.57     20.25 o 
   7  15   5       58.34        5.65     20.29 o 
 -10  16   5       78.97       54.87     47.41 o 
  -9  16   5      107.55       36.33     50.04 o 
  -8  16   5      701.61      714.60     65.40 o 
  -7  16   5        7.77       20.48     14.98 o 
  -6  16   5      189.61      167.57     25.84 o 
  -5  16   5      749.88      910.85     65.73 o 
  -4  16   5       45.46       89.20     24.64 o 
  -3  16   5     1063.48     1079.64     40.29 o 
  -2  16   5     1891.87     1835.59     52.88 o 
  -1  16   5     2012.80     2103.73     72.78 o 
   0  16   5      815.57      842.99     42.43 o 
   1  16   5     1560.87     1637.14     61.04 o 
   2  16   5     1586.96     1722.32     69.57 o 
   3  16   5       13.23       14.60     12.57 o 
   4  16   5      795.89      763.25     76.00 o 
   5  16   5      401.56      524.41     50.67 o 
   6  16   5       62.11       37.66     28.24 o 
   7  16   5      329.37      473.17     59.59 o 
 -10  17   5       80.42       51.33     61.14 o 
  -9  17   5      381.69      418.26    102.05 o 
  -8  17   5        0.02       -1.63     12.15 o 
  -7  17   5      211.66      181.05     54.50 o 
  -6  17   5       82.92       74.47     21.10 o 
  -5  17   5      707.74      757.97     70.89 o 
  -4  17   5     2152.98     2267.76    120.32 o 
  -3  17   5       83.21       62.26     10.01 o 
  -2  17   5     1460.61     1487.52     50.10 o 
  -1  17   5     2115.53     2146.44     56.21 o 
   0  17   5     2254.32     2274.99     59.40 o 
   1  17   5     1715.92     1696.81     77.91 o 
   2  17   5       13.80       13.55     16.20 o 
   3  17   5      989.00     1055.72     46.08 o 
   4  17   5      262.14      260.05     29.70 o 
   5  17   5      203.30      251.18     51.27 o 
   6  17   5      407.55      589.14     61.01 o 
   7  17   5       28.72       87.54     37.77 o 
  -9  18   5       12.42       73.61     57.60 o 
  -8  18   5      166.44      115.74     67.17 o 
  -7  18   5        4.93       -3.31     15.30 o 
  -6  18   5      418.42      380.09     36.07 o 
  -5  18   5      513.99      554.33     65.17 o 
  -4  18   5      195.80      233.17     45.42 o 
  -3  18   5     1069.90     1033.67     52.04 o 
  -2  18   5       24.07       32.43     13.03 o 
  -1  18   5      496.58      513.15     28.20 o 
   0  18   5      342.16      389.05     28.98 o 
   1  18   5      172.02      182.54     22.20 o 
   2  18   5     1495.71     1655.10     70.99 o 
   3  18   5      327.24      341.73     34.17 o 
   4  18   5      559.35      669.34     57.65 o 
   5  18   5      106.20      171.68     47.65 o 
   6  18   5       47.11       44.29     26.64 o 
  -9  19   5       13.20       50.44     65.49 o 
  -8  19   5       45.86       73.26     43.24 o 
  -7  19   5       27.16       13.73     19.59 o 
  -6  19   5      163.81      199.46     50.40 o 
  -5  19   5      171.79      190.32     47.48 o 
  -4  19   5        0.57        7.40     18.43 o 
  -3  19   5        1.13        6.78      6.15 o 
  -2  19   5      586.16      553.30     30.06 o 
  -1  19   5      817.13      819.27     36.60 o 
   0  19   5       55.78       68.26     15.40 o 
   1  19   5       27.44       37.70     16.79 o 
   2  19   5        6.98       16.41     13.14 o 
   3  19   5      155.92      125.54     31.01 o 
   4  19   5        1.67      -12.28     20.10 o 
   5  19   5       10.42       19.77     26.04 o 
   6  19   5        0.21        2.44     16.76 o 
  -9  20   5        5.20       22.75     57.37 o 
  -8  20   5      273.71      275.78    112.94 o 
  -7  20   5       17.47       51.85     26.10 o 
  -6  20   5       52.78       45.39     33.41 o 
  -5  20   5     1046.79     1179.96     87.62 o 
  -4  20   5        7.62       29.98     27.60 o 
  -3  20   5      405.02      382.97     26.05 o 
  -2  20   5      419.28      404.16     30.14 o 
  -1  20   5      227.65      266.54     26.03 o 
   0  20   5     1716.95     1711.79     62.35 o 
   1  20   5       11.04        1.33     19.19 o 
   2  20   5       76.07       84.81     24.47 o 
   3  20   5      238.94      269.03     41.15 o 
   4  20   5      204.98      221.09     40.78 o 
   5  20   5      318.86      269.28     84.67 o 
   6  20   5       23.97       43.17     28.39 o 
  -8  21   5        0.21      -11.35     33.34 o 
  -7  21   5      161.23      173.78     48.82 o 
  -6  21   5      546.30      671.90     80.60 o 
  -5  21   5      644.19      663.29     70.05 o 
  -4  21   5     1794.85     2037.91    121.44 o 
  -3  21   5      133.38      110.68     16.82 o 
  -2  21   5     2113.45     2049.57     82.80 o 
  -1  21   5      904.64      904.94     44.36 o 
   0  21   5      337.78      348.17     32.63 o 
   1  21   5     3684.64     3886.36    139.81 o 
   2  21   5      167.18      204.62     35.27 o 
   3  21   5      800.62      973.02     66.17 o 
   4  21   5      915.47     1170.84     84.95 o 
   5  21   5      133.00      115.43     36.83 o 
  -8  22   5      125.76       54.66     80.57 o 
  -7  22   5      166.37      184.43     57.84 o 
  -6  22   5      560.55      629.08     94.93 o 
  -5  22   5      630.10      791.42     85.46 o 
  -4  22   5       14.98       18.87     33.08 o 
  -3  22   5     1047.10     1007.71    122.73 o 
  -2  22   5      131.57      117.76     19.54 o 
  -1  22   5      302.56      339.77     29.59 o 
   0  22   5      858.94      947.44     47.75 o 
   1  22   5      290.59      297.26     37.11 o 
   2  22   5      791.05      866.64     56.66 o 
   3  22   5       71.19       67.97     28.28 o 
   4  22   5      281.34      330.00     96.47 o 
   5  22   5      129.72      150.27     35.43 o 
  -8  23   5        2.13       32.37     47.76 o 
  -7  23   5      308.40      143.05    186.17 o 
  -6  23   5       42.40        4.54     27.12 o 
  -5  23   5        0.20       16.48     25.72 o 
  -4  23   5       62.22       44.55     30.38 o 
  -3  23   5        8.62        3.54      9.06 o 
  -2  23   5      857.46      850.62     55.57 o 
  -1  23   5        7.98       11.93     15.15 o 
   0  23   5      182.76      158.41     25.26 o 
   1  23   5       17.17       29.58     29.42 o 
   2  23   5      339.47      290.19     41.15 o 
   3  23   5        0.42       21.07     19.76 o 
   4  23   5       40.71       31.75     26.04 o 
   5  23   5       10.01       61.76     28.87 o 
  -7  24   5        1.97       19.39     38.31 o 
  -6  24   5        7.22       30.38     42.96 o 
  -5  24   5       11.21       36.01     31.58 o 
  -4  24   5       15.17       -5.00     20.84 o 
  -3  24   5      120.76       76.99     18.98 o 
  -2  24   5      298.47      245.12     38.02 o 
  -1  24   5        4.84        0.19     11.02 o 
   0  24   5      286.13      288.94     34.56 o 
   1  24   5       43.80       31.97     22.34 o 
   2  24   5       68.49       79.90     26.08 o 
   3  24   5      203.17      194.92     39.37 o 
   4  24   5       36.92       40.78     24.45 o 
  -7  25   5      123.45       94.08     96.92 o 
  -6  25   5      155.56       93.49     54.45 o 
  -5  25   5      123.15       93.41     44.31 o 
  -4  25   5      718.69      889.27     83.26 o 
  -3  25   5       32.20        7.45     26.97 o 
  -2  25   5      605.99      631.72     45.27 o 
  -1  25   5      168.26      158.94     27.10 o 
   0  25   5      177.00      190.43     28.28 o 
   1  25   5     1178.26     1246.36     71.66 o 
   2  25   5        2.25        1.40     18.36 o 
   3  25   5      817.87      940.85     66.09 o 
   4  25   5      264.43      302.56     71.40 o 
  -6  26   5      187.48      141.61     64.12 o 
  -5  26   5      289.69      265.31    114.40 o 
  -4  26   5       16.57       26.53     33.89 o 
  -3  26   5     1008.51     1342.42    107.66 o 
  -2  26   5      134.26       82.78     19.13 o 
  -1  26   5      603.92      589.77     50.00 o 
   0  26   5      470.65      524.27     39.64 o 
   1  26   5        1.29        5.01     17.18 o 
   2  26   5      902.50     1070.13     68.12 o 
   3  26   5       35.06       84.27     38.85 o 
  -5  27   5      281.28      209.75     94.77 o 
  -4  27   5      646.38      727.21     83.27 o 
  -3  27   5       42.01       10.16     24.00 o 
  -2  27   5      603.68      763.47     71.67 o 
  -1  27   5       45.80       39.62     19.29 o 
   0  27   5      350.00      342.10     50.49 o 
   1  27   5      412.83      502.34     51.56 o 
   2  27   5        2.50        5.52     17.39 o 
  -4  28   5       15.22      -19.05     29.70 o 
  -3  28   5       65.15       21.53     28.30 o 
  -2  28   5        2.48      -18.78     29.00 o 
  -1  28   5        0.18       12.69     17.67 o 
   0  28   5        0.08       13.59     16.20 o 
   1  28   5        0.14       -0.24     17.42 o 
  -3  29   5        2.83       -3.68     24.75 o 
  -2  29   5       47.87       34.72     34.44 o 
  -1  29   5      285.28      200.95     37.04 o 
   0  29   5        1.28       18.26     18.35 o 
 -11   0   6       44.34       32.54     32.59 o 
 -10   0   6      165.52      171.16     46.05 o 
  -9   0   6       66.33       94.83     29.60 o 
  -8   0   6      266.12      181.76     27.38 o 
  -7   0   6     2511.68     2643.60     89.00 o 
  -6   0   6      132.83      162.51     23.12 o 
  -5   0   6     1087.70     1039.80     59.90 o 
  -4   0   6     1013.37     1036.83     44.03 o 
  -3   0   6      467.10      513.53     39.11 o 
  -2   0   6     7354.92     7190.04    224.39 o 
  -1   0   6     1438.73     1401.66    268.32 o 
   0   0   6     3899.57     4103.57    177.85 o 
   1   0   6     6570.74     6859.04    252.32 o 
   2   0   6     3443.26     3726.23    169.06 o 
   3   0   6       23.79       -5.75     23.36 o 
   4   0   6       32.47        1.70     29.11 o 
   5   0   6      243.79      199.11     66.10 o 
   6   0   6      388.58      248.46    237.20 o 
   7   0   6       97.26       18.66     51.03 o 
   8   0   6      236.02        9.82     52.00 o 
 -11   1   6       48.89       18.28     35.27 o 
 -10   1   6        8.95       34.37     18.61 o 
  -9   1   6      275.23      262.06     26.37 o 
  -8   1   6      774.98      854.82     37.15 o 
  -7   1   6       37.30       24.71     11.82 o 
  -6   1   6     2180.28     2152.92     49.25 o 
  -5   1   6      617.58      631.09     29.63 o 
  -4   1   6      717.69      673.42     26.71 o 
  -3   1   6     5529.17     5502.02    105.76 o 
  -2   1   6       49.05       70.76     14.09 o 
  -1   1   6     2645.20     2772.58     88.15 o 
   0   1   6     1293.00     1403.19    134.96 o 
   1   1   6      418.23      471.56     49.03 o 
   2   1   6     1622.41     1766.85     87.94 o 
   3   1   6        0.48       -5.16     16.60 o 
   4   1   6     1268.34     1438.61     76.95 o 
   5   1   6     1264.80     1390.26     87.83 o 
   6   1   6      307.01      261.12    122.63 o 
   7   1   6      238.49       97.50     92.59 o 
   8   1   6        0.05        6.51     38.75 o 
 -11   2   6        0.45       -3.44     11.78 o 
 -10   2   6       47.09       96.15     37.85 o 
  -9   2   6      159.94      102.25     20.51 o 
  -8   2   6       19.62       14.11      8.78 o 
  -7   2   6       95.26      121.36     15.47 o 
  -6   2   6        0.15        0.24      9.01 o 
  -5   2   6        1.81       -8.03      8.03 o 
  -4   2   6       48.17       56.15     14.81 o 
  -3   2   6     1652.18     1840.19     48.10 o 
  -2   2   6      664.60      627.62     31.05 o 
  -1   2   6     1066.57     1201.88    134.80 o 
   0   2   6      153.73      198.46     26.65 o 
   1   2   6        8.17       20.31     17.92 o 
   2   2   6       63.14       74.84     23.16 o 
   3   2   6     2044.52     2265.95     99.24 o 
   4   2   6     1069.51     1074.34     67.00 o 
   5   2   6       24.90        8.90     21.25 o 
   6   2   6        5.40       15.69     24.43 o 
   7   2   6       14.85        1.27     20.25 o 
   8   2   6       16.29      -10.42     44.36 o 
 -11   3   6       19.69       15.19     16.92 o 
 -10   3   6       74.56       93.55     25.32 o 
  -9   3   6       16.18       12.31     11.01 o 
  -8   3   6      684.76      770.89     32.07 o 
  -7   3   6       11.79        7.95      8.11 o 
  -6   3   6      377.67      407.73     19.86 o 
  -5   3   6      999.87     1052.11     34.81 o 
  -4   3   6      254.53      287.70     17.92 o 
  -3   3   6     3779.21     3775.21     80.57 o 
  -2   3   6      230.33      291.97     23.53 o 
  -1   3   6     1614.06     1735.61     51.24 o 
   0   3   6       48.40      113.44     30.08 o 
   1   3   6      350.11      379.23     48.00 o 
   2   3   6      220.07      217.22     31.79 o 
   3   3   6      499.91      505.66     48.37 o 
   4   3   6        6.49      -13.82     20.02 o 
   5   3   6        0.29       42.75     51.13 o 
   6   3   6       78.03       42.55     34.21 o 
   7   3   6       28.02       22.32     29.75 o 
   8   3   6       22.36       -4.57     31.45 o 
 -11   4   6        8.36        8.20     37.85 o 
 -10   4   6       72.73       51.93     18.70 o 
  -9   4   6      831.36      925.69     41.33 o 
  -8   4   6       77.88       98.49     13.93 o 
  -7   4   6     1022.83     1118.34     35.46 o 
  -6   4   6      112.75      142.73     13.54 o 
  -5   4   6      968.10      987.92     28.85 o 
  -4   4   6     2688.95     2672.35     57.47 o 
  -3   4   6      620.22      596.26     26.40 o 
  -2   4   6     5893.42     5814.42    124.91 o 
  -1   4   6       39.45       49.81     16.41 o 
   0   4   6     3929.70     4019.54     99.60 o 
   1   4   6     2880.17     2928.29     93.33 o 
   2   4   6     1465.33     1571.96    121.22 o 
   3   4   6     3241.25     3531.62    123.55 o 
   4   4   6      332.40      290.12     44.58 o 
   5   4   6      277.90      284.82     60.88 o 
   6   4   6      269.81       89.10     73.13 o 
   7   4   6       35.07       19.51     38.06 o 
   8   4   6      125.10       15.63     38.91 o 
 -11   5   6      298.12      444.34     65.30 o 
 -10   5   6       77.32       88.31     21.44 o 
  -9   5   6       84.28       60.15     13.86 o 
  -8   5   6      761.17      860.52     41.59 o 
  -7   5   6        9.81       20.07      9.00 o 
  -6   5   6     4027.64     4123.72     90.13 o 
  -5   5   6     3299.90     3455.81     63.44 o 
  -4   5   6     1700.52     1754.63     44.36 o 
  -3   5   6     4619.26     4395.66    100.83 o 
  -2   5   6       76.14      104.08     17.58 o 
  -1   5   6     4118.51     4208.97    103.82 o 
   0   5   6     1011.13     1010.15     63.92 o 
   1   5   6      711.94      724.97     46.01 o 
   2   5   6     4711.33     5071.94    149.92 o 
   3   5   6      111.05       70.89     42.09 o 
   4   5   6     2306.58     2647.09    115.01 o 
   5   5   6      181.89      134.99     43.11 o 
   6   5   6      413.80      343.73    148.26 o 
   7   5   6      404.07      294.17    184.94 o 
   8   5   6       20.31       -9.94     58.84 o 
 -11   6   6       58.48       80.12     83.92 o 
 -10   6   6       18.67        9.46      9.13 o 
  -9   6   6      100.15      129.36     17.14 o 
  -8   6   6       62.34       62.97     13.11 o 
  -7   6   6       99.26       96.12     11.12 o 
  -6   6   6       43.22       41.98      9.38 o 
  -5   6   6      510.79      515.34     23.65 o 
  -4   6   6     1107.87     1100.06     37.30 o 
  -3   6   6      160.81      194.30     19.05 o 
  -2   6   6     2420.69     2171.31     63.43 o 
  -1   6   6      405.60      420.36     35.19 o 
   0   6   6     4307.40     4309.52    101.26 o 
   1   6   6      327.99      345.94     28.35 o 
   2   6   6       83.00       61.50     25.73 o 
   3   6   6       89.26      154.46     31.17 o 
   4   6   6       27.04       60.05     31.18 o 
   5   6   6      266.32      217.13     84.15 o 
   6   6   6      107.15      115.95     57.28 o 
   7   6   6       20.00        5.63     23.52 o 
   8   6   6      211.47       15.48     31.39 o 
 -11   7   6        6.72       20.77     33.20 o 
 -10   7   6       26.65       42.32     26.73 o 
  -9   7   6        0.20       11.68     13.09 o 
  -8   7   6       70.08       65.09     12.83 o 
  -7   7   6       61.43       66.69     10.82 o 
  -6   7   6      326.08      380.45     16.61 o 
  -5   7   6      286.10      304.16     17.72 o 
  -4   7   6      182.11      201.82     15.37 o 
  -3   7   6      590.54      586.09     28.20 o 
  -2   7   6        2.73        2.67      8.30 o 
  -1   7   6      144.86      152.79     18.60 o 
   0   7   6      290.91      338.54     28.37 o 
   1   7   6      339.77      369.96     28.80 o 
   2   7   6       68.52       76.22     19.60 o 
   3   7   6       64.27       67.64     21.14 o 
   4   7   6      228.58      243.43     38.09 o 
   5   7   6        3.10       45.39     49.28 o 
   6   7   6        2.40       -7.04     21.90 o 
   7   7   6       11.86        0.61     18.79 o 
 -11   8   6       18.56        6.91     26.08 o 
 -10   8   6      271.96      160.38     73.22 o 
  -9   8   6       33.91        9.79      9.14 o 
  -8   8   6       12.03       10.46      9.35 o 
  -7   8   6       59.63       82.85     11.14 o 
  -6   8   6        1.06       -7.83      8.03 o 
  -5   8   6      106.63      117.05     12.22 o 
  -4   8   6      208.05      195.72     17.02 o 
  -3   8   6     1235.45     1120.09     36.67 o 
  -2   8   6     1601.61     1561.50     52.57 o 
  -1   8   6       10.42       13.86     12.70 o 
   0   8   6     2103.24     2279.72     81.22 o 
   1   8   6     1256.84     1268.59     54.95 o 
   2   8   6      582.96      619.00     37.78 o 
   3   8   6     2613.83     2854.69     99.02 o 
   4   8   6       11.15       31.96     18.66 o 
   5   8   6       31.98       25.44     15.97 o 
   6   8   6      110.51       72.90     36.35 o 
   7   8   6        1.22        9.28     28.45 o 
 -11   9   6      106.02       68.44     63.90 o 
 -10   9   6       56.69       46.96     27.59 o 
  -9   9   6      744.99      806.52     61.31 o 
  -8   9   6      621.54      622.20     42.01 o 
  -7   9   6       16.40       25.12     12.04 o 
  -6   9   6      790.18      801.98     31.67 o 
  -5   9   6       17.70       22.14      7.16 o 
  -4   9   6     2964.28     3064.48     64.49 o 
  -3   9   6     6357.51     6506.81    123.38 o 
  -2   9   6      100.12      101.05     15.42 o 
  -1   9   6     3242.20     3363.72     87.27 o 
   0   9   6      821.10      789.37     37.87 o 
   1   9   6     1001.25     1056.56     49.99 o 
   2   9   6     2745.96     2780.36     82.44 o 
   3   9   6      131.37       96.73     21.37 o 
   4   9   6     1933.83     2163.38     81.40 o 
   5   9   6      285.69      313.82     34.87 o 
   6   9   6      174.12        3.67     23.45 o 
   7   9   6       51.24        0.01     20.43 o 
 -11  10   6        3.59       19.72     33.72 o 
 -10  10   6       52.51        2.90     17.92 o 
  -9  10   6      249.94      240.53     58.22 o 
  -8  10   6      200.15      160.43     25.98 o 
  -7  10   6      831.64      957.36     45.99 o 
  -6  10   6      265.18      250.21     14.63 o 
  -5  10   6     2464.88     2441.13     47.73 o 
  -4  10   6      116.65       95.08     15.41 o 
  -3  10   6      611.87      606.97     28.27 o 
  -2  10   6     4782.16     4735.73    111.59 o 
  -1  10   6      278.10      311.38     24.37 o 
   0  10   6     5840.94     6070.21    151.42 o 
   1  10   6      940.09      966.32     46.28 o 
   2  10   6     1352.84     1403.61     64.82 o 
   3  10   6     1379.52     1607.23     65.85 o 
   4  10   6      371.78      431.88     40.47 o 
   5  10   6      951.10     1050.49     65.65 o 
   6  10   6      293.39      215.35     93.34 o 
   7  10   6       23.97        9.50     35.85 o 
 -11  11   6       57.19       28.56     37.80 o 
 -10  11   6       16.18      -15.60     30.76 o 
  -9  11   6      255.86      182.87     68.97 o 
  -8  11   6      301.40      292.42     33.82 o 
  -7  11   6      191.29      152.18     28.88 o 
  -6  11   6     3077.87     3111.75     91.01 o 
  -5  11   6     1893.68     1798.38     40.19 o 
  -4  11   6     2561.15     2483.49     50.20 o 
  -3  11   6       12.37       16.51      9.85 o 
  -2  11   6        0.20        7.07      8.68 o 
  -1  11   6      754.76      773.82     43.20 o 
   0  11   6     1002.92     1032.70     43.43 o 
   1  11   6        5.30        5.19     11.88 o 
   2  11   6      379.36      442.97     41.48 o 
   3  11   6        0.17       20.79     16.10 o 
   4  11   6     1108.76     1157.47     84.21 o 
   5  11   6        6.86       11.87     18.82 o 
   6  11   6      394.57      217.04    162.93 o 
   7  11   6       49.19        6.30     23.17 o 
 -10  12   6       40.58       21.55     33.51 o 
  -9  12   6        9.04        0.12     11.06 o 
  -8  12   6      164.28      142.67     34.40 o 
  -7  12   6       10.58       19.81     14.15 o 
  -6  12   6       23.46       11.36     14.67 o 
  -5  12   6       35.52       61.68     12.00 o 
  -4  12   6        2.47       -6.85      7.70 o 
  -3  12   6      423.71      412.65     27.15 o 
  -2  12   6       24.82       24.43     10.47 o 
  -1  12   6        9.11        2.66      9.09 o 
   0  12   6      129.65      121.44     21.31 o 
   1  12   6      604.47      588.76     41.56 o 
   2  12   6       20.67       13.17     13.13 o 
   3  12   6       34.75       29.82     15.80 o 
   4  12   6       87.91       86.17     21.46 o 
   5  12   6       22.95       10.93     15.71 o 
   6  12   6       16.85       -0.40     16.69 o 
   7  12   6        7.51        4.84     26.79 o 
 -10  13   6       97.64       91.49     92.32 o 
  -9  13   6        8.53        7.22     12.32 o 
  -8  13   6      369.74      462.60    109.91 o 
  -7  13   6       56.65       52.90     17.65 o 
  -6  13   6     2841.93     3183.71    108.93 o 
  -5  13   6     1415.28     1616.33     74.68 o 
  -4  13   6      282.54      315.92     25.35 o 
  -3  13   6      798.97      843.89     42.20 o 
  -2  13   6      584.44      588.26     37.77 o 
  -1  13   6      868.16      866.36     50.79 o 
   0  13   6     1675.53     1733.55     67.52 o 
   1  13   6       46.29       49.86     21.45 o 
   2  13   6      640.58      665.17     41.24 o 
   3  13   6       55.82       32.59     19.79 o 
   4  13   6      579.48      661.11     42.58 o 
   5  13   6       70.33       77.76     29.70 o 
   6  13   6      288.42       81.49     93.80 o 
   7  13   6      331.46      416.72    148.05 o 
 -10  14   6      111.13       93.48     52.20 o 
  -9  14   6      711.25      682.21     76.66 o 
  -8  14   6       81.10       45.76     18.63 o 
  -7  14   6      562.71      620.74    116.59 o 
  -6  14   6      320.90      359.18     32.91 o 
  -5  14   6      269.87      335.20     42.11 o 
  -4  14   6     1142.27     1219.89     64.66 o 
  -3  14   6      477.17      471.93     28.96 o 
  -2  14   6     1567.23     1702.59     57.01 o 
  -1  14   6       30.18       52.74     19.86 o 
   0  14   6     3052.27     3301.76    108.30 o 
   1  14   6      526.94      667.16     41.56 o 
   2  14   6      189.26      260.80     34.04 o 
   3  14   6     1943.13     2160.55     83.91 o 
   4  14   6       62.90      100.81     21.18 o 
   5  14   6      694.80      674.64     42.65 o 
   6  14   6      269.55      139.64    112.41 o 
 -10  15   6      139.95      129.77     58.85 o 
  -9  15   6      259.88      167.78     62.31 o 
  -8  15   6      478.83      439.91    110.59 o 
  -7  15   6        3.38       13.36     19.98 o 
  -6  15   6      633.12      640.28     42.00 o 
  -5  15   6      579.32      657.75     60.72 o 
  -4  15   6     1304.32     1223.23     62.35 o 
  -3  15   6     1611.87     1620.51     59.37 o 
  -2  15   6       92.90      104.02     22.57 o 
  -1  15   6      110.19      151.46     23.44 o 
   0  15   6      547.25      574.62     48.02 o 
   1  15   6       88.32      118.72     23.05 o 
   2  15   6      574.54      661.98     44.40 o 
   3  15   6       29.88       39.38     18.44 o 
   4  15   6      683.68      805.69     94.24 o 
   5  15   6        2.73        3.45     40.41 o 
   6  15   6      284.57      167.11    126.61 o 
 -10  16   6       33.99       35.99     52.37 o 
  -9  16   6        0.55        9.03     25.85 o 
  -8  16   6        3.15       23.53     15.01 o 
  -7  16   6       82.94       50.38     19.91 o 
  -6  16   6       58.68       52.08     22.74 o 
  -5  16   6       31.23       27.52     20.89 o 
  -4  16   6      118.68       93.75     10.66 o 
  -3  16   6      278.02      241.22     19.82 o 
  -2  16   6       26.78       18.90     14.62 o 
  -1  16   6      317.80      337.72     30.12 o 
   0  16   6      772.90      851.78     53.50 o 
   1  16   6      222.77      225.97     30.43 o 
   2  16   6      567.50      665.42     54.29 o 
   3  16   6        6.44        6.61     14.95 o 
   4  16   6       26.33       10.86     16.86 o 
   5  16   6       13.78        8.41     21.66 o 
   6  16   6       59.08       40.77     28.05 o 
  -9  17   6       16.94      -11.10     26.68 o 
  -8  17   6       47.62       67.67     26.88 o 
  -7  17   6       33.65       25.03     18.95 o 
  -6  17   6       17.65       15.00     15.39 o 
  -5  17   6      190.46      240.47     42.40 o 
  -4  17   6        4.96       16.31      7.10 o 
  -3  17   6       13.53       32.90      9.41 o 
  -2  17   6      292.20      215.45     24.47 o 
  -1  17   6      491.58      510.42     33.42 o 
   0  17   6      349.59      427.76     35.96 o 
   1  17   6      338.82      286.31     36.03 o 
   2  17   6       52.42       67.02     24.27 o 
   3  17   6       12.52       24.69     20.34 o 
   4  17   6      120.72       65.31     22.55 o 
   5  17   6       37.50       22.23     26.21 o 
   6  17   6       10.48       40.91     27.89 o 
  -9  18   6       27.67       84.03     82.44 o 
  -8  18   6        7.30        1.83     15.00 o 
  -7  18   6      419.22      418.23    101.42 o 
  -6  18   6      271.35      352.91    132.12 o 
  -5  18   6      434.29      544.17     60.76 o 
  -4  18   6     1744.41     2056.28    108.97 o 
  -3  18   6      370.09      406.69     21.68 o 
  -2  18   6     1069.14     1173.92     46.01 o 
  -1  18   6      420.27      429.99     28.44 o 
   0  18   6     1189.99     1343.46     74.06 o 
   1  18   6      384.30      510.57     42.49 o 
   2  18   6       14.20       -4.52     13.38 o 
   3  18   6      210.42      213.05     34.37 o 
   4  18   6       24.26       24.37     25.21 o 
   5  18   6      354.91      215.58    102.71 o 
   6  18   6      137.53       67.99     70.62 o 
  -9  19   6       45.90       48.95     45.91 o 
  -8  19   6      633.97      851.62    105.99 o 
  -7  19   6        1.49       -1.03     20.50 o 
  -6  19   6     1156.78     1368.43    100.22 o 
  -5  19   6      657.06      839.86     74.68 o 
  -4  19   6     1351.38     1483.70    118.24 o 
  -3  19   6     2010.51     2036.88     93.16 o 
  -2  19   6      109.39       95.89     16.33 o 
  -1  19   6     1327.83     1426.15     56.79 o 
   0  19   6     1262.73     1347.39     59.03 o 
   1  19   6      544.37      639.30     42.07 o 
   2  19   6     1881.28     2069.79     74.43 o 
   3  19   6       47.91       41.80     18.64 o 
   4  19   6      771.42      992.11     77.19 o 
   5  19   6      191.35      136.85     71.18 o 
  -8  20   6        0.11        5.98     29.80 o 
  -7  20   6       33.02       41.50     27.03 o 
  -6  20   6        8.05      -25.95     28.98 o 
  -5  20   6      312.12      269.77    106.87 o 
  -4  20   6      193.26      186.38     80.96 o 
  -3  20   6      261.64      214.40     19.76 o 
  -2  20   6     1950.58     1971.87     58.17 o 
  -1  20   6       29.02       22.45     13.44 o 
   0  20   6     1180.19     1245.34     69.48 o 
   1  20   6      561.22      623.19     56.44 o 
   2  20   6      881.00      886.74     48.99 o 
   3  20   6      913.94      984.64     72.85 o 
   4  20   6       76.38       65.65     41.02 o 
   5  20   6       67.27       70.60     44.20 o 
  -8  21   6       10.80       79.56     83.03 o 
  -7  21   6        0.76      -11.40     20.15 o 
  -6  21   6        7.30       20.43     31.23 o 
  -5  21   6       42.17       -8.00     27.49 o 
  -4  21   6       11.18       10.27     25.71 o 
  -3  21   6       43.15       31.31     11.95 o 
  -2  21   6        0.44        8.60     12.24 o 
  -1  21   6      146.32      124.11     19.93 o 
   0  21   6        4.24       13.52     14.19 o 
   1  21   6        2.82       -2.74     15.26 o 
   2  21   6        0.15        9.12     16.73 o 
   3  21   6       28.84        7.66     20.46 o 
   4  21   6        6.67      -21.66     25.28 o 
  -8  22   6        0.30       -5.39     51.76 o 
  -7  22   6       83.29      170.33     76.96 o 
  -6  22   6       51.70       57.97     36.53 o 
  -5  22   6      122.04      112.19     51.32 o 
  -4  22   6       75.84       60.26     33.02 o 
  -3  22   6      145.68       95.52     20.63 o 
  -2  22   6      311.60      269.57     46.47 o 
  -1  22   6       36.05       40.07     17.65 o 
   0  22   6       87.89       98.47     24.45 o 
   1  22   6      238.61      308.27     45.78 o 
   2  22   6        0.84        6.03     16.83 o 
   3  22   6      254.32      247.67     70.47 o 
   4  22   6      366.14      340.17     78.94 o 
  -7  23   6       32.04       10.40     34.22 o 
  -6  23   6      486.75      438.64    144.78 o 
  -5  23   6      214.51      210.95     87.56 o 
  -4  23   6      511.44      590.99     68.95 o 
  -3  23   6      562.26      521.09     60.07 o 
  -2  23   6      133.21      101.42     25.63 o 
  -1  23   6      768.58      776.41     45.88 o 
   0  23   6      367.02      435.43     57.94 o 
   1  23   6      454.72      450.06     82.16 o 
   2  23   6      615.62      744.58     63.50 o 
   3  23   6       32.36       33.60     29.75 o 
   4  23   6      205.42      187.59     59.85 o 
  -7  24   6      218.58      137.76    145.60 o 
  -6  24   6       35.35       61.48     45.35 o 
  -5  24   6      119.69      102.56     52.63 o 
  -4  24   6      396.64      533.13     67.97 o 
  -3  24   6        6.73      -27.04     27.36 o 
  -2  24   6      781.95      769.16     50.28 o 
  -1  24   6       24.82       15.83     14.04 o 
   0  24   6      633.72      687.37     50.55 o 
   1  24   6      451.90      474.75    109.36 o 
   2  24   6      103.35      100.11     37.80 o 
   3  24   6      303.42      408.41     51.49 o 
  -6  25   6      249.98      227.05     94.67 o 
  -5  25   6        4.38       -5.81     24.50 o 
  -4  25   6       25.38       29.62     34.69 o 
  -3  25   6      392.23      317.71    122.17 o 
  -2  25   6       27.43       31.85     17.03 o 
  -1  25   6      168.86      104.79     26.54 o 
   0  25   6        0.29       16.50     20.35 o 
   1  25   6       16.51       10.32     20.29 o 
   2  25   6      146.91      163.34     39.77 o 
  -5  26   6        1.10      -11.32     37.95 o 
  -4  26   6       36.44        3.44     22.83 o 
  -3  26   6        4.43       -6.94     22.76 o 
  -2  26   6        8.17       -6.14     25.57 o 
  -1  26   6        0.24       -1.17     11.95 o 
   0  26   6        7.86       10.25     15.75 o 
   1  26   6        0.05       31.19     27.82 o 
   2  26   6       36.24       62.99     34.79 o 
  -4  27   6       16.83        9.45     29.13 o 
  -3  27   6      398.47      542.10     71.00 o 
  -2  27   6        2.10       13.07     31.76 o 
  -1  27   6      269.81      248.92     57.21 o 
   0  27   6       98.10       88.08     27.72 o 
   1  27   6      134.17      139.32     41.50 o 
  -3  28   6       54.13       24.63     34.27 o 
  -2  28   6      652.21      802.97     82.94 o 
  -1  28   6       98.84       74.68     26.45 o 
 -11   1   7       15.66        4.11     21.18 o 
 -10   1   7      134.90      183.17     32.49 o 
  -9   1   7        0.14       -7.20     10.46 o 
  -8   1   7      133.80      118.80     17.89 o 
  -7   1   7      132.56      165.38     21.17 o 
  -6   1   7        5.90        1.64      9.81 o 
  -5   1   7      761.63      761.55     32.98 o 
  -4   1   7      431.47      491.58     41.03 o 
  -3   1   7        2.99        4.41      9.52 o 
  -2   1   7     1913.94     1825.84     61.80 o 
  -1   1   7       20.10       19.81     15.31 o 
   0   1   7      598.67      693.27     55.44 o 
   1   1   7     1176.09     1255.23     66.00 o 
   2   1   7      205.84      259.98     38.10 o 
   3   1   7      365.33      475.51     53.89 o 
   4   1   7      180.87      101.00     54.57 o 
   5   1   7       76.23       53.32     38.97 o 
   6   1   7       45.40       66.07     38.94 o 
   7   1   7      167.76       85.60     71.08 o 
 -11   2   7      238.50      243.48     55.82 o 
 -10   2   7        0.71        8.39     14.43 o 
  -9   2   7      297.39      321.52     27.84 o 
  -8   2   7      270.44      333.08     25.79 o 
  -7   2   7      710.72      769.81     32.78 o 
  -6   2   7     1956.13     2173.23     60.86 o 
  -5   2   7      170.30      198.65     20.75 o 
  -4   2   7     1964.63     2054.77     59.89 o 
  -3   2   7     3758.61     3889.85     85.93 o 
  -2   2   7      411.11      561.29     76.75 o 
  -1   2   7     2639.97     2671.98    138.02 o 
   0   2   7       17.78       11.33     16.84 o 
   1   2   7      321.49      389.65     41.60 o 
   2   2   7     2510.74     2701.91    125.59 o 
   3   2   7      667.88      780.19     66.33 o 
   4   2   7      687.24      844.43     78.04 o 
   5   2   7        2.20       13.85     22.30 o 
   6   2   7      681.81     1007.09     83.28 o 
   7   2   7      130.94       46.33     44.22 o 
 -11   3   7       13.75       85.18     49.25 o 
 -10   3   7      519.80      568.91     39.30 o 
  -9   3   7      512.51      589.76     36.01 o 
  -8   3   7      308.23      307.07     27.78 o 
  -7   3   7     1545.40     1775.59     52.05 o 
  -6   3   7      101.94       79.67     16.13 o 
  -5   3   7      657.98      662.93     29.08 o 
  -4   3   7      119.68      124.51     18.71 o 
  -3   3   7     1488.11     1548.47     53.85 o 
  -2   3   7     1651.46     1635.92     58.44 o 
  -1   3   7      490.46      631.93     68.28 o 
   0   3   7     3295.37     3612.81    121.42 o 
   1   3   7     1017.20     1103.39     67.46 o 
   2   3   7     2116.36     2315.96    105.71 o 
   3   3   7     3139.61     3528.58    139.71 o 
   4   3   7       71.73       50.63     32.42 o 
   5   3   7      920.06     1199.07     99.36 o 
   6   3   7       61.46       51.31     35.31 o 
   7   3   7      105.19       26.52     40.77 o 
 -11   4   7        3.15       50.57     25.98 o 
 -10   4   7        6.76        1.20     12.64 o 
  -9   4   7      331.91      359.97     31.70 o 
  -8   4   7       41.63       40.39     12.32 o 
  -7   4   7       10.70        8.89      9.44 o 
  -6   4   7      930.76      993.44     43.28 o 
  -5   4   7        1.37        3.80      7.51 o 
  -4   4   7     2346.07     2350.03     58.38 o 
  -3   4   7     1207.89     1238.86     51.65 o 
  -2   4   7      866.75      871.24     42.25 o 
  -1   4   7     1045.41     1122.58     47.33 o 
   0   4   7        5.61       16.71     14.14 o 
   1   4   7      794.75      876.89     60.98 o 
   2   4   7       46.13       78.53     26.78 o 
   3   4   7       47.95       18.36     20.70 o 
   4   4   7      546.81      599.24    107.72 o 
   5   4   7       31.22       17.35     25.99 o 
   6   4   7       66.49       67.87     43.49 o 
   7   4   7       33.71       34.96     49.01 o 
 -11   5   7       16.32       49.38     30.16 o 
 -10   5   7        0.41        0.35     11.18 o 
  -9   5   7        1.36       31.15     14.98 o 
  -8   5   7        1.85        0.16      8.14 o 
  -7   5   7      296.74      335.23     25.15 o 
  -6   5   7      120.84      121.53     19.14 o 
  -5   5   7        0.71       10.73     11.49 o 
  -4   5   7      663.27      696.20     32.68 o 
  -3   5   7        7.04       18.67     11.74 o 
  -2   5   7      373.58      408.09     31.84 o 
  -1   5   7       54.01       67.15     20.78 o 
   0   5   7       51.31       40.75     24.25 o 
   1   5   7      632.67      659.81     52.61 o 
   2   5   7       13.73       12.15     20.76 o 
   3   5   7      195.09      214.93     46.43 o 
   4   5   7        1.60       39.92     32.26 o 
   5   5   7       32.50       15.69     23.43 o 
   6   5   7       10.64       18.20     29.46 o 
   7   5   7       23.24       15.85     31.44 o 
 -11   6   7       33.08       89.87     56.31 o 
 -10   6   7       12.42       23.69     21.16 o 
  -9   6   7       22.11       26.05     12.97 o 
  -8   6   7      218.89      265.20     19.37 o 
  -7   6   7       39.72       32.82      9.95 o 
  -6   6   7     1671.64     1841.18     48.71 o 
  -5   6   7      390.51      369.36     27.97 o 
  -4   6   7      297.42      410.38     27.90 o 
  -3   6   7     1174.92     1187.23     45.35 o 
  -2   6   7      614.19      690.78     38.31 o 
  -1   6   7     1384.87     1586.28     57.01 o 
   0   6   7      646.49      682.55     42.82 o 
   1   6   7     1836.06     1965.06     71.42 o 
   2   6   7      309.93      300.60     34.18 o 
   3   6   7      378.49      458.18     57.04 o 
   4   6   7      668.38      775.56     65.29 o 
   5   6   7        5.02        5.74     22.81 o 
   6   6   7      235.58      239.15    106.75 o 
   7   6   7      136.89       69.14     65.75 o 
 -11   7   7        9.30        4.19     20.50 o 
 -10   7   7      322.11      316.96    105.71 o 
  -9   7   7       96.82      145.05     18.76 o 
  -8   7   7      196.54      154.55     15.75 o 
  -7   7   7      852.27      945.96     33.15 o 
  -6   7   7        9.35        9.92      8.48 o 
  -5   7   7      939.07     1001.91     42.59 o 
  -4   7   7      245.74      237.96     20.86 o 
  -3   7   7      724.39      749.17     39.66 o 
  -2   7   7     2933.89     2900.55     87.45 o 
  -1   7   7        0.58       12.95     14.74 o 
   0   7   7     4425.07     4839.61    130.35 o 
   1   7   7      421.47      432.94     39.91 o 
   2   7   7     1652.33     1918.34     80.17 o 
   3   7   7      922.26     1112.81     56.20 o 
   4   7   7       24.10       37.45     21.22 o 
   5   7   7      287.42      383.44     69.64 o 
   6   7   7       37.08       25.45     21.14 o 
   7   7   7        2.03       -9.90     28.67 o 
 -11   8   7       60.91       72.49     32.14 o 
 -10   8   7       72.96       33.46     23.40 o 
  -9   8   7      140.72      125.29     25.24 o 
  -8   8   7       61.79       71.25     16.16 o 
  -7   8   7        0.59       10.35      8.14 o 
  -6   8   7      252.32      282.94     18.99 o 
  -5   8   7     1060.53     1111.75     36.15 o 
  -4   8   7     2390.34     2428.10     63.05 o 
  -3   8   7     1259.35     1279.03     45.09 o 
  -2   8   7     1606.76     1715.03     57.03 o 
  -1   8   7     2954.10     3135.56    105.34 o 
   0   8   7      633.89      555.66     40.09 o 
   1   8   7      469.13      568.04     46.08 o 
   2   8   7        6.39        3.60     12.05 o 
   3   8   7       97.27      113.28     29.88 o 
   4   8   7      392.85      499.75     69.52 o 
   5   8   7        0.00       -3.17     17.12 o 
   6   8   7      210.95      131.57     61.91 o 
   7   8   7        6.27       -7.07     30.55 o 
 -11   9   7       19.76       17.09     37.21 o 
 -10   9   7        0.73       44.72     37.56 o 
  -9   9   7        1.85        8.06     15.14 o 
  -8   9   7       97.66       89.24     14.67 o 
  -7   9   7      176.76      141.26     15.17 o 
  -6   9   7       26.30       32.85     14.20 o 
  -5   9   7      738.77      760.71     29.81 o 
  -4   9   7        0.29       -5.08      9.11 o 
  -3   9   7       86.71       84.39     15.91 o 
  -2   9   7       41.63       45.07     17.36 o 
  -1   9   7       20.98       26.13     15.60 o 
   0   9   7      731.40      768.18     42.85 o 
   1   9   7       58.16       62.29     18.76 o 
   2   9   7      578.03      605.03     45.58 o 
   3   9   7       80.32      105.51     24.68 o 
   4   9   7      144.40      143.40     28.51 o 
   5   9   7       83.18      100.57     29.46 o 
   6   9   7       15.80        6.28     17.84 o 
 -10  10   7       61.56       37.72     23.35 o 
  -9  10   7       96.88       65.01     26.36 o 
  -8  10   7      122.35      124.83     27.43 o 
  -7  10   7       47.11       29.08      6.31 o 
  -6  10   7        7.97       -2.50      4.87 o 
  -5  10   7       65.15       36.69     13.93 o 
  -4  10   7       41.67       39.84     11.83 o 
  -3  10   7       97.01       74.69     18.75 o 
  -2  10   7       41.60       31.61     15.39 o 
  -1  10   7       26.78       28.47     14.77 o 
   0  10   7      247.24      281.66     37.43 o 
   1  10   7      646.31      724.20     42.43 o 
   2  10   7      179.74      164.93     30.98 o 
   3  10   7      257.86      241.57     35.01 o 
   4  10   7      213.58      268.30     34.46 o 
   5  10   7      102.34       88.51     27.65 o 
   6  10   7        0.60       -8.56     25.78 o 
 -10  11   7      220.37      111.30     58.07 o 
  -9  11   7      141.57       98.83     48.38 o 
  -8  11   7      185.50      146.74     35.33 o 
  -7  11   7      470.80      584.72     41.83 o 
  -6  11   7        3.25       15.46      9.40 o 
  -5  11   7     2638.66     2781.01     76.29 o 
  -4  11   7       15.47       11.63      9.83 o 
  -3  11   7     1174.37     1238.49     47.95 o 
  -2  11   7     1550.31     1633.45     64.38 o 
  -1  11   7      365.74      401.49     33.33 o 
   0  11   7     1639.16     1794.60     68.73 o 
   1  11   7      557.40      616.11     46.42 o 
   2  11   7      191.16      231.00     28.57 o 
   3  11   7      473.52      620.30     45.96 o 
   4  11   7        3.62       11.42     20.47 o 
   5  11   7      209.04      189.93     59.09 o 
   6  11   7        4.73      -21.06     34.86 o 
 -10  12   7       32.64       26.24     19.95 o 
  -9  12   7      118.88       60.39     36.02 o 
  -8  12   7      198.78      260.11     46.07 o 
  -7  12   7      154.17      142.55     33.94 o 
  -6  12   7     1625.03     1945.55     81.40 o 
  -5  12   7      449.11      500.93     26.49 o 
  -4  12   7     4213.33     4291.77    105.78 o 
  -3  12   7      562.37      635.18     30.54 o 
  -2  12   7      502.65      563.53     32.55 o 
  -1  12   7     1023.30     1161.59     57.23 o 
   0  12   7      178.74      203.56     27.43 o 
   1  12   7     1396.71     1626.85     67.79 o 
   2  12   7       78.70      135.76     27.24 o 
   3  12   7       26.95       56.85     26.50 o 
   4  12   7      797.48     1071.50     76.73 o 
   5  12   7       40.37       20.29     23.94 o 
   6  12   7      613.95      855.75     92.51 o 
 -10  13   7      102.68       36.70     38.28 o 
  -9  13   7      154.51      162.20     43.86 o 
  -8  13   7      131.90      105.63     25.26 o 
  -7  13   7      162.94      186.46     41.62 o 
  -6  13   7      390.89      373.26     38.27 o 
  -5  13   7      373.66      346.81     22.48 o 
  -4  13   7       53.22       58.51     11.46 o 
  -3  13   7      285.76      288.20     20.93 o 
  -2  13   7      177.04      189.77     23.72 o 
  -1  13   7      208.67      182.92     24.31 o 
   0  13   7     1330.83     1470.35     75.23 o 
   1  13   7      361.46      379.07     37.92 o 
   2  13   7      344.08      377.57     41.58 o 
   3  13   7      104.77      163.27     38.01 o 
   4  13   7       25.28       57.62     33.18 o 
   5  13   7       88.48       37.38     36.53 o 
   6  13   7       13.52        5.08     31.13 o 
 -10  14   7        1.71      -20.49     34.76 o 
  -9  14   7       11.79        3.05     14.53 o 
  -8  14   7       22.88       34.45     20.08 o 
  -7  14   7        7.65       10.11     14.01 o 
  -6  14   7      150.05      161.86     29.01 o 
  -5  14   7        0.08       18.18      9.16 o 
  -4  14   7      299.16      310.72     25.13 o 
  -3  14   7       16.26        7.72     12.80 o 
  -2  14   7       95.87       82.47     22.41 o 
  -1  14   7      215.01      294.75     42.44 o 
   0  14   7      407.69      478.39     44.42 o 
   1  14   7       38.01       72.56     24.60 o 
   2  14   7      137.84       85.77     28.86 o 
   3  14   7        3.98       21.24     19.33 o 
   4  14   7        4.56        6.88     16.80 o 
   5  14   7        6.30      -25.39     34.76 o 
   6  14   7        4.05       -1.30     24.61 o 
 -10  15   7      108.62       90.09     50.13 o 
  -9  15   7      115.31       87.68     26.34 o 
  -8  15   7      131.87      126.14     41.04 o 
  -7  15   7      350.32      434.60     73.30 o 
  -6  15   7       11.40       14.30     17.92 o 
  -5  15   7      593.04      785.09     58.64 o 
  -4  15   7     1085.61     1142.29     51.29 o 
  -3  15   7      127.29      142.42     20.78 o 
  -2  15   7      563.02      623.15     42.03 o 
  -1  15   7        0.25       12.37     17.74 o 
   0  15   7      968.40     1098.68     73.02 o 
   1  15   7      155.31      172.99     34.93 o 
   2  15   7       27.75       40.70     21.00 o 
   3  15   7      255.34      272.83     60.06 o 
   4  15   7        0.31      -12.08     15.85 o 
   5  15   7      205.21      139.53    109.37 o 
  -9  16   7       89.95       83.99     29.99 o 
  -8  16   7       63.05       94.05     27.52 o 
  -7  16   7       32.34       23.94     21.83 o 
  -6  16   7      890.93     1077.09     74.77 o 
  -5  16   7      564.72      651.57     61.70 o 
  -4  16   7      474.24      534.83     37.03 o 
  -3  16   7     1400.72     1482.41     55.97 o 
  -2  16   7      554.26      606.32     42.50 o 
  -1  16   7     2299.29     2632.16    104.06 o 
   0  16   7        5.74        7.98     21.66 o 
   1  16   7     1163.51     1283.79     66.76 o 
   2  16   7        7.07       55.99     23.41 o 
   3  16   7       32.81       23.38     21.89 o 
   4  16   7      368.12      298.38    114.57 o 
   5  16   7        7.31        4.74     23.34 o 
  -9  17   7       57.19      106.70     51.71 o 
  -8  17   7      237.54      167.96     66.66 o 
  -7  17   7      556.22      687.61     63.41 o 
  -6  17   7       33.83       16.63     17.40 o 
  -5  17   7     1128.74     1346.82     94.59 o 
  -4  17   7      132.01      130.86     16.94 o 
  -3  17   7      301.04      328.60     28.26 o 
  -2  17   7     1634.95     1668.77     86.24 o 
  -1  17   7       93.88      110.07     27.27 o 
   0  17   7     1932.88     2162.56     88.03 o 
   1  17   7      678.15      790.87     63.83 o 
   2  17   7      505.46      629.05     57.06 o 
   3  17   7      317.00      325.49     80.36 o 
   4  17   7       72.93       -1.59     20.04 o 
   5  17   7      133.37       87.35     84.53 o 
  -9  18   7       20.37        3.13     29.03 o 
  -8  18   7      147.66      132.03     50.46 o 
  -7  18   7       51.87       22.13     20.39 o 
  -6  18   7      173.71      138.73     71.91 o 
  -5  18   7        5.80       11.00     19.94 o 
  -4  18   7      389.88      302.44     48.49 o 
  -3  18   7      110.57      103.13     17.27 o 
  -2  18   7      718.35      734.12     49.21 o 
  -1  18   7      539.06      611.64     46.88 o 
   0  18   7      118.45      125.48     31.57 o 
   1  18   7      169.66      165.10     43.10 o 
   2  18   7      345.88      282.57    112.12 o 
   3  18   7      235.05      233.91     84.20 o 
   4  18   7      352.41      162.36    117.96 o 
   5  18   7        8.73        5.11     27.68 o 
  -8  19   7        6.17       13.11     17.48 o 
  -7  19   7       15.05       -0.76     12.66 o 
  -6  19   7       75.81       56.87     34.84 o 
  -5  19   7        1.48       -8.18     19.74 o 
  -4  19   7       61.00       45.98     13.64 o 
  -3  19   7       15.87       10.55      9.99 o 
  -2  19   7        0.46        9.57     12.48 o 
  -1  19   7       39.23       28.81     15.96 o 
   0  19   7       18.43        7.11     18.29 o 
   1  19   7        3.28       12.69     20.97 o 
   2  19   7       12.99       22.17     20.40 o 
   3  19   7        7.37      -20.04     20.04 o 
   4  19   7       63.05       65.06     35.83 o 
  -8  20   7      117.54      129.37     69.10 o 
  -7  20   7        7.23       -0.99     16.75 o 
  -6  20   7       91.44      181.33     56.38 o 
  -5  20   7       57.31       23.96     31.00 o 
  -4  20   7      582.51      559.10     85.73 o 
  -3  20   7      713.51      693.62     49.59 o 
  -2  20   7      116.61      121.51     22.30 o 
  -1  20   7      388.87      437.26     67.59 o 
   0  20   7        8.76       19.39     16.09 o 
   1  20   7      375.35      309.37     83.27 o 
   2  20   7      397.60      421.41     65.89 o 
   3  20   7        9.28       -4.31     14.28 o 
   4  20   7      320.86      310.65     88.61 o 
  -8  21   7       42.39       30.29     51.65 o 
  -7  21   7      388.18      431.28    113.18 o 
  -6  21   7        0.71       45.99     35.19 o 
  -5  21   7      215.53      239.45     94.55 o 
  -4  21   7       74.40       54.15     32.74 o 
  -3  21   7      751.73      709.67     46.68 o 
  -2  21   7      572.98      628.11     38.89 o 
  -1  21   7       55.32       69.43     23.59 o 
   0  21   7      843.70      939.23     63.27 o 
   1  21   7      220.63      160.23     34.79 o 
   2  21   7      971.54     1158.15     74.53 o 
   3  21   7     1081.70     1358.83     90.27 o 
  -7  22   7       24.38       -2.78     16.16 o 
  -6  22   7      227.16      215.73     81.50 o 
  -5  22   7        1.03       16.65     27.50 o 
  -4  22   7      666.07      850.00     91.74 o 
  -3  22   7      417.71      358.50     66.90 o 
  -2  22   7      181.71      122.58     22.99 o 
  -1  22   7      700.54      844.71     63.10 o 
   0  22   7        1.57       -3.18     13.29 o 
   1  22   7      625.21      721.44     50.63 o 
   2  22   7       85.89       84.50     26.40 o 
   3  22   7      230.52      222.73     66.68 o 
  -7  23   7        1.05        7.59     24.46 o 
  -6  23   7       87.85       76.27     49.37 o 
  -5  23   7      108.86       89.50     46.07 o 
  -4  23   7        6.33        9.77     28.66 o 
  -3  23   7       11.54       -6.42     21.38 o 
  -2  23   7      158.84      122.62     22.49 o 
  -1  23   7       15.95       36.53     22.17 o 
   0  23   7      136.73      105.86     37.20 o 
   1  23   7        2.85        0.15     13.47 o 
   2  23   7      137.95      147.16     42.14 o 
  -6  24   7        2.37       22.55     38.11 o 
  -5  24   7       94.01       45.06     41.27 o 
  -4  24   7       22.50       14.40     33.82 o 
  -3  24   7       54.98       40.55     31.91 o 
  -2  24   7        0.02        1.67     10.98 o 
  -1  24   7      103.16       88.05     30.46 o 
   0  24   7      144.36      108.76     39.05 o 
   1  24   7        6.88      -10.86     19.24 o 
   2  24   7       29.09       36.82     28.57 o 
  -5  25   7       79.76       94.61     44.81 o 
  -4  25   7      232.11      188.81     85.56 o 
  -3  25   7      140.42      124.66     55.81 o 
  -2  25   7      314.59      274.46    106.50 o 
  -1  25   7       33.41       36.55     30.02 o 
   0  25   7      191.36      133.44     36.21 o 
   1  25   7      132.18      206.35     40.55 o 
  -4  26   7      247.23      144.95     78.01 o 
  -3  26   7      346.06      312.17    121.91 o 
  -2  26   7       90.66       44.85     36.15 o 
  -1  26   7      365.50      305.24    103.51 o 
   0  26   7       22.02        0.66     18.47 o 
 -11   0   8       57.09       62.38     42.24 o 
 -10   0   8      365.87      459.11     49.51 o 
  -9   0   8       13.65       58.09     25.02 o 
  -8   0   8       40.46       29.30     21.41 o 
  -7   0   8      687.04      814.80     63.60 o 
  -6   0   8     4219.75     4471.19    177.18 o 
  -5   0   8     2309.71     2455.43    105.58 o 
  -4   0   8      416.45      433.58     61.04 o 
  -3   0   8     2178.12     2113.21     91.60 o 
  -2   0   8      830.28      979.41     62.94 o 
  -1   0   8       88.01      102.02     37.12 o 
   0   0   8     1492.27     1689.71    133.25 o 
   1   0   8       13.74       44.29     40.95 o 
   2   0   8      454.46      553.31     89.40 o 
   3   0   8      385.37      404.42     73.11 o 
   4   0   8       19.84       42.51     67.35 o 
   5   0   8        5.25       21.46     52.78 o 
   6   0   8        9.30       13.82     47.39 o 
 -11   1   8      230.06      291.12     38.31 o 
 -10   1   8       95.73       43.57     17.00 o 
  -9   1   8      363.54      486.73     33.26 o 
  -8   1   8      140.48      198.93     25.93 o 
  -7   1   8      268.26      278.35     27.03 o 
  -6   1   8      860.80      998.07     45.06 o 
  -5   1   8       10.46       -8.65     14.28 o 
  -4   1   8      820.78      907.92     40.37 o 
  -3   1   8      552.10      657.40     44.65 o 
  -2   1   8      740.12      846.57     48.60 o 
  -1   1   8      374.51      522.18     48.15 o 
   0   1   8      671.70      710.77     58.28 o 
   1   1   8      384.59      562.42     50.76 o 
   2   1   8       28.89       49.52     25.69 o 
   3   1   8       31.46       44.26     29.95 o 
   4   1   8        8.13       35.42     27.73 o 
   5   1   8       12.81       25.84     28.15 o 
   6   1   8       94.10       90.01     44.67 o 
 -11   2   8        0.52        3.98     16.42 o 
 -10   2   8        6.33        5.36     13.63 o 
  -9   2   8        3.22       13.95     13.57 o 
  -8   2   8      244.75      266.15     24.31 o 
  -7   2   8       26.61       16.60     14.40 o 
  -6   2   8       49.53       56.50     18.30 o 
  -5   2   8      759.31      798.06     36.48 o 
  -4   2   8      112.71      123.23     19.37 o 
  -3   2   8       64.11       87.62     20.48 o 
  -2   2   8      129.14      154.08     26.57 o 
  -1   2   8      148.92      137.40     26.88 o 
   0   2   8        2.48        4.43     22.34 o 
   1   2   8      215.53      186.19     34.34 o 
   2   2   8      129.31      170.30     36.30 o 
   3   2   8        0.44       -9.46     21.42 o 
   4   2   8      150.07       80.55     42.12 o 
   5   2   8      291.62      292.28     77.34 o 
   6   2   8        3.21        1.96     20.70 o 
 -11   3   8       25.27       89.04     37.35 o 
 -10   3   8        6.28       -1.93     10.83 o 
  -9   3   8       11.21        9.99     11.60 o 
  -8   3   8       15.03        8.43     11.88 o 
  -7   3   8      303.03      368.85     29.41 o 
  -6   3   8      247.43      289.45     24.78 o 
  -5   3   8       10.16       -7.80     10.30 o 
  -4   3   8      496.29      573.71     38.77 o 
  -3   3   8      946.03     1028.03     51.18 o 
  -2   3   8      677.05      686.84     41.90 o 
  -1   3   8      706.23      788.63     46.74 o 
   0   3   8      196.07      157.54     27.18 o 
   1   3   8       36.78       17.73     21.40 o 
   2   3   8       43.77       15.24     30.00 o 
   3   3   8       78.99      136.67     36.75 o 
   4   3   8       24.55       -2.69     22.29 o 
   5   3   8        0.04       11.43     26.39 o 
   6   3   8        2.59       17.86     31.11 o 
 -11   4   8        2.65       15.03     21.04 o 
 -10   4   8       31.65       84.38     35.02 o 
  -9   4   8       45.44       59.63     16.38 o 
  -8   4   8      436.22      491.43     31.23 o 
  -7   4   8     1185.16     1393.26     46.58 o 
  -6   4   8      620.80      611.42     31.22 o 
  -5   4   8      857.28      988.07     42.30 o 
  -4   4   8      604.98      583.16     37.36 o 
  -3   4   8      947.47     1014.66     54.62 o 
  -2   4   8      245.14      341.25     47.65 o 
  -1   4   8     1946.16     2174.79     87.42 o 
   0   4   8      777.15      886.07     54.89 o 
   1   4   8      217.96      168.98     37.09 o 
   2   4   8     1428.40     1733.48     90.45 o 
   3   4   8      604.73      696.64     71.32 o 
   4   4   8      663.04      754.57     85.38 o 
   5   4   8      398.36      258.32    133.02 o 
   6   4   8        8.27       11.52     35.84 o 
 -11   5   8       18.20       33.08     29.28 o 
 -10   5   8       28.60       20.15     30.55 o 
  -9   5   8      255.58      315.26     24.14 o 
  -8   5   8        0.19       17.45     12.34 o 
  -7   5   8       23.29       12.69     11.35 o 
  -6   5   8      879.59     1063.47     44.61 o 
  -5   5   8       97.97      115.33     17.93 o 
  -4   5   8     1467.74     1700.89     58.38 o 
  -3   5   8      618.45      559.79     38.64 o 
  -2   5   8     1683.94     1904.57     73.29 o 
  -1   5   8     1408.84     1495.13     62.79 o 
   0   5   8      129.45      110.30     28.48 o 
   1   5   8     1494.60     1726.83     76.56 o 
   2   5   8       17.48       17.49     18.73 o 
   3   5   8     1153.07     1543.50     99.54 o 
   4   5   8      447.15      677.07     68.80 o 
   5   5   8       11.14       31.72     30.00 o 
   6   5   8      228.11      302.94    125.98 o 
 -11   6   8       11.24      -14.24     25.69 o 
 -10   6   8        0.21       14.18     18.70 o 
  -9   6   8        0.14       -7.97      9.28 o 
  -8   6   8       46.45       31.92     13.24 o 
  -7   6   8        0.65       -0.71     10.29 o 
  -6   6   8       28.35       47.32     14.85 o 
  -5   6   8      272.47      259.32     28.52 o 
  -4   6   8      227.65      188.79     25.08 o 
  -3   6   8     1865.00     1826.76     71.94 o 
  -2   6   8       35.65       55.23     21.67 o 
  -1   6   8      112.80      120.05     23.88 o 
   0   6   8     1085.39     1209.41     57.81 o 
   1   6   8        3.53       -6.47     19.09 o 
   2   6   8     1062.63     1215.52     71.68 o 
   3   6   8      166.50      154.95     31.31 o 
   4   6   8       87.58       66.47     27.03 o 
   5   6   8      206.90      251.47     61.37 o 
   6   6   8        3.60       17.52     24.25 o 
 -10   7   8        6.44       25.80     19.70 o 
  -9   7   8        0.24      -14.35     19.74 o 
  -8   7   8        7.01        8.19     10.93 o 
  -7   7   8      199.62      167.45     23.01 o 
  -6   7   8      337.19      387.07     31.30 o 
  -5   7   8      795.93      882.57     46.25 o 
  -4   7   8      366.94      406.26     30.56 o 
  -3   7   8      142.37      142.75     22.16 o 
  -2   7   8       18.78       24.70     15.64 o 
  -1   7   8       75.37       75.94     21.80 o 
   0   7   8       11.59      -15.67     17.54 o 
   1   7   8      117.75      145.70     28.69 o 
   2   7   8      544.14      560.17     53.92 o 
   3   7   8      134.47      119.64     30.09 o 
   4   7   8        4.81       25.65     20.41 o 
   5   7   8       13.53       14.41     23.42 o 
   6   7   8        0.27       -0.79     15.79 o 
 -10   8   8      165.33      119.55     43.00 o 
  -9   8   8      125.15       96.92     45.26 o 
  -8   8   8       86.44       82.24     15.12 o 
  -7   8   8      256.31      316.56     37.93 o 
  -6   8   8       30.36       51.93     17.00 o 
  -5   8   8      273.33      335.70     26.16 o 
  -4   8   8        3.39       11.94     10.81 o 
  -3   8   8        4.85       20.63     15.75 o 
  -2   8   8      237.37      263.45     29.89 o 
  -1   8   8      326.32      347.58     38.30 o 
   0   8   8      125.10      182.29     27.75 o 
   1   8   8       11.43       20.88     17.11 o 
   2   8   8      381.33      432.75     50.82 o 
   3   8   8      191.29      185.86     34.65 o 
   4   8   8       25.15       37.92     29.25 o 
   5   8   8      238.31      297.59     52.99 o 
   6   8   8        9.03        8.24     19.92 o 
 -10   9   8        1.07        1.99     11.00 o 
  -9   9   8      428.81      568.38     46.55 o 
  -8   9   8       11.71       32.12     10.23 o 
  -7   9   8      486.13      495.60     22.98 o 
  -6   9   8      459.54      604.21     35.61 o 
  -5   9   8      889.66      898.25     36.13 o 
  -4   9   8      780.75      818.66     42.16 o 
  -3   9   8     1104.72     1140.08     48.74 o 
  -2   9   8      422.76      531.60     47.08 o 
  -1   9   8     2285.00     2511.29     88.69 o 
   0   9   8        5.01       -0.43     12.32 o 
   1   9   8      790.81      925.61     59.48 o 
   2   9   8       39.63       38.22     20.38 o 
   3   9   8      113.05      122.00     34.57 o 
   4   9   8      304.00      419.97     47.92 o 
   5   9   8       21.91       20.94     23.92 o 
 -10  10   8      170.85       86.69     55.75 o 
  -9  10   8       50.41       51.30     23.36 o 
  -8  10   8      181.99      102.14     36.41 o 
  -7  10   8      257.52      320.45     24.89 o 
  -6  10   8      114.59      114.93     13.57 o 
  -5  10   8     1144.55     1225.41     50.31 o 
  -4  10   8       22.07       21.48     12.65 o 
  -3  10   8     1384.30     1436.55     59.55 o 
  -2  10   8       25.44       31.61     15.57 o 
  -1  10   8       28.99       59.42     19.85 o 
   0  10   8     2189.82     2473.09     90.75 o 
   1  10   8        5.89        6.92     15.01 o 
   2  10   8      693.85      830.76     62.92 o 
   3  10   8      389.35      416.13     66.16 o 
   4  10   8      169.19      190.47     35.53 o 
   5  10   8      443.66      571.48     54.58 o 
 -10  11   8       24.08        4.76     21.83 o 
  -9  11   8      209.81      123.23     52.71 o 
  -8  11   8        4.49        3.67     16.05 o 
  -7  11   8      176.86      130.66     14.77 o 
  -6  11   8       13.06       29.03     10.18 o 
  -5  11   8      344.98      363.62     29.16 o 
  -4  11   8     1100.54     1154.66     49.63 o 
  -3  11   8      509.37      527.84     39.30 o 
  -2  11   8       44.31       42.90     16.52 o 
  -1  11   8      871.19      961.41     64.55 o 
   0  11   8       34.79       50.44     21.29 o 
   1  11   8     1120.48     1193.53     71.34 o 
   2  11   8       17.35       18.58     18.71 o 
   3  11   8       10.17       23.88     22.09 o 
   4  11   8        0.31       -7.28     17.64 o 
   5  11   8       25.94       41.35     23.80 o 
 -10  12   8        0.01       -8.13     20.90 o 
  -9  12   8        0.09       -5.28     16.55 o 
  -8  12   8        0.05        7.98     17.54 o 
  -7  12   8       25.63       21.21      9.06 o 
  -6  12   8        5.86        5.28     10.59 o 
  -5  12   8      105.13       61.61     14.37 o 
  -4  12   8        2.27        9.90     10.03 o 
  -3  12   8       40.28       52.81     18.96 o 
  -2  12   8        0.99       -8.19     16.81 o 
  -1  12   8        3.65       -7.02     12.97 o 
   0  12   8      200.84      197.88     37.73 o 
   1  12   8       60.03       63.53     23.68 o 
   2  12   8       46.19       55.59     24.22 o 
   3  12   8       21.62       25.00     26.66 o 
   4  12   8        3.17       11.79     21.80 o 
   5  12   8       47.31       35.58     46.99 o 
 -10  13   8        6.82       -0.78     43.45 o 
  -9  13   8      154.25      138.58     54.57 o 
  -8  13   8        6.76       42.76     27.11 o 
  -7  13   8      321.65      319.34     60.28 o 
  -6  13   8       42.78       49.88     11.49 o 
  -5  13   8      264.70      275.65     19.05 o 
  -4  13   8     1548.66     1664.79     84.06 o 
  -3  13   8      197.01      172.92     22.27 o 
  -2  13   8      202.89      223.77     33.19 o 
  -1  13   8     1030.67     1143.57     61.15 o 
   0  13   8       37.70       17.74     18.07 o 
   1  13   8      919.30     1082.90     70.96 o 
   2  13   8      154.58      125.76     42.27 o 
   3  13   8      160.12      145.88     40.12 o 
   4  13   8      122.26       61.66     32.29 o 
   5  13   8        0.97      -17.05     31.72 o 
  -9  14   8       11.52       11.88     18.34 o 
  -8  14   8      438.94      611.25     57.91 o 
  -7  14   8       54.97       56.64     26.69 o 
  -6  14   8       44.41       27.78     12.42 o 
  -5  14   8      640.59      727.74     53.90 o 
  -4  14   8       16.13        3.03     10.89 o 
  -3  14   8     1353.82     1534.45     55.37 o 
  -2  14   8       72.73      100.23     20.69 o 
  -1  14   8      975.63     1128.43     64.46 o 
   0  14   8      538.16      694.29     57.22 o 
   1  14   8        1.12       15.03     25.02 o 
   2  14   8      897.32     1135.18     69.48 o 
   3  14   8      264.28      431.58     47.73 o 
   4  14   8      214.17      142.29     45.90 o 
  -9  15   8      187.91      147.63     40.44 o 
  -8  15   8       11.70       16.84     17.33 o 
  -7  15   8      490.51      535.63     98.25 o 
  -6  15   8      227.85      222.78     54.89 o 
  -5  15   8        0.95       -1.50      8.51 o 
  -4  15   8      354.47      330.66     62.95 o 
  -3  15   8      374.47      459.20     59.50 o 
  -2  15   8      812.04      918.60     59.76 o 
  -1  15   8      995.48     1184.94     70.96 o 
   0  15   8       16.73       10.36     17.86 o 
   1  15   8      553.53      652.56    110.40 o 
   2  15   8        3.27      -21.47     21.47 o 
   3  15   8       97.75       62.61     27.20 o 
   4  15   8       42.99       17.79     20.05 o 
  -9  16   8       20.81       34.77     24.94 o 
  -8  16   8        0.17        3.33     16.58 o 
  -7  16   8       52.86       35.67     22.25 o 
  -6  16   8       73.85       58.26     27.47 o 
  -5  16   8       18.33        4.20     11.12 o 
  -4  16   8      193.98      163.18     29.11 o 
  -3  16   8      158.13      110.88     29.57 o 
  -2  16   8       55.56       35.10     20.31 o 
  -1  16   8      144.80      129.00     45.87 o 
   0  16   8        5.30       12.80     20.54 o 
   1  16   8       53.17       33.60     27.83 o 
   2  16   8      150.44      115.75     43.32 o 
   3  16   8       29.02       24.07     25.56 o 
   4  16   8       46.35       28.47     38.40 o 
  -8  17   8        2.20       31.66     24.39 o 
  -7  17   8        0.16        0.82     14.18 o 
  -6  17   8      128.33       98.70     50.19 o 
  -5  17   8       67.39       44.56     27.51 o 
  -4  17   8       99.16      117.39     26.67 o 
  -3  17   8      123.68       97.55     30.20 o 
  -2  17   8      169.10      145.67     38.96 o 
  -1  17   8       59.59       58.82     24.27 o 
   0  17   8      137.84       88.63     36.15 o 
   1  17   8      136.29      140.16     44.54 o 
   2  17   8        0.97       -4.36     12.61 o 
   3  17   8        4.07       -8.67     14.60 o 
   4  17   8        0.19       10.41     27.79 o 
  -8  18   8       37.29       55.55     28.65 o 
  -7  18   8        7.62       18.35     21.78 o 
  -6  18   8        1.09       18.56     30.02 o 
  -5  18   8      595.63      754.26     81.62 o 
  -4  18   8        9.92       16.19     11.44 o 
  -3  18   8      841.01      963.77     72.78 o 
  -2  18   8      263.42      253.68     93.80 o 
  -1  18   8      229.32      211.93     50.99 o 
   0  18   8      770.28      918.91     63.33 o 
   1  18   8        0.20        8.13     17.30 o 
   2  18   8      320.07      314.03    117.02 o 
   3  18   8      169.37      155.79     53.36 o 
  -8  19   8       67.42       73.62     29.90 o 
  -7  19   8      471.46      427.90     93.42 o 
  -6  19   8      269.64      200.72    114.39 o 
  -5  19   8       36.58       31.35     32.83 o 
  -4  19   8      688.48      753.65     57.12 o 
  -3  19   8      249.71      202.71     61.94 o 
  -2  19   8      314.23      310.02     72.17 o 
  -1  19   8      606.77      660.10     54.46 o 
   0  19   8       74.77       46.89     27.85 o 
   1  19   8      512.36      614.10    104.55 o 
   2  19   8        0.21       -3.23     20.59 o 
   3  19   8      379.16      428.16    157.69 o 
  -7  20   8      341.36      403.50    106.99 o 
  -6  20   8      105.01       48.33     40.64 o 
  -5  20   8       31.20       28.17     28.77 o 
  -4  20   8       49.02       50.19     32.72 o 
  -3  20   8      238.47      156.05     48.02 o 
  -2  20   8        3.84       -5.01     11.87 o 
  -1  20   8      587.25      621.93     59.36 o 
   0  20   8      287.61      347.49     84.74 o 
   1  20   8       33.30       -0.85     16.77 o 
   2  20   8      308.79      363.87    103.77 o 
  -7  21   8        0.14       12.13     25.56 o 
  -6  21   8        2.37      -12.28     33.34 o 
  -5  21   8       12.32       22.55     26.41 o 
  -4  21   8       90.05       31.08     27.54 o 
  -3  21   8      131.43       50.68     19.40 o 
  -2  21   8       64.71       34.14     21.20 o 
  -1  21   8       76.78       67.42     22.65 o 
   0  21   8       85.71       61.63     23.60 o 
   1  21   8        3.61      -11.56     18.52 o 
   2  21   8       63.88       69.02     25.00 o 
  -6  22   8       18.83       44.72     42.38 o 
  -5  22   8       57.79       65.49     39.38 o 
  -4  22   8       24.25        2.91     18.98 o 
  -3  22   8      153.70       55.15     40.86 o 
  -2  22   8       83.43       56.06     24.42 o 
  -1  22   8       57.47       55.44     26.84 o 
   0  22   8      215.39      192.56     33.20 o 
   1  22   8        1.52       -0.22     23.01 o 
  -5  23   8       17.03        6.36     26.15 o 
  -4  23   8      121.05      132.90     59.58 o 
  -3  23   8       13.74       -0.21     14.59 o 
  -2  23   8       98.04       41.08     20.32 o 
  -1  23   8      359.94      316.40     96.02 o 
   0  23   8       21.22       39.27     25.06 o 
   1  23   8      326.65      408.34     43.94 o 
  -4  24   8       24.62        4.51     24.51 o 
  -3  24   8      473.24      449.49    162.09 o 
  -2  24   8      171.35       93.24     29.29 o 
  -1  24   8      129.68      107.58     30.30 o 
   0  24   8      205.22      228.11     51.73 o 
 -10   1   9       47.01       51.79     19.98 o 
  -9   1   9      101.79       98.06     23.17 o 
  -8   1   9      288.82      293.43     30.05 o 
  -7   1   9      508.42      684.45     40.43 o 
  -6   1   9        6.91       -1.64     11.25 o 
  -5   1   9      397.38      426.97     35.32 o 
  -4   1   9       18.23       46.15     17.85 o 
  -3   1   9      692.92      811.99     52.27 o 
  -2   1   9      115.45      100.99     23.92 o 
  -1   1   9      397.68      555.76     48.52 o 
   0   1   9      215.45      259.93     44.47 o 
   1   1   9       35.00       20.12     23.66 o 
   2   1   9      174.51        0.43     17.71 o 
   3   1   9       82.48       32.05     31.91 o 
   4   1   9        7.34        7.88     30.22 o 
   5   1   9        0.13      -23.31     34.91 o 
 -10   2   9       55.56       50.63     18.18 o 
  -9   2   9      173.50      221.95     36.05 o 
  -8   2   9      115.60       78.83     20.29 o 
  -7   2   9      466.94      568.95     36.32 o 
  -6   2   9       36.46       66.01     19.59 o 
  -5   2   9     1347.08     1473.62     60.81 o 
  -4   2   9      414.56      642.86     39.63 o 
  -3   2   9      300.05      345.08     33.08 o 
  -2   2   9     1358.39     1638.91     69.34 o 
  -1   2   9     1389.54     1552.17     71.14 o 
   0   2   9      427.11      516.07     52.55 o 
   1   2   9      852.16      997.24     72.14 o 
   2   2   9        0.51       -4.06     24.10 o 
   3   2   9      496.21      620.56    111.56 o 
   4   2   9       98.93       87.87     40.13 o 
   5   2   9      100.29      209.57     59.58 o 
 -10   3   9       41.67       54.80     20.30 o 
  -9   3   9        2.83        8.45     11.35 o 
  -8   3   9      421.41      482.18     36.03 o 
  -7   3   9      224.18      286.75     29.18 o 
  -6   3   9       31.74       33.79     17.57 o 
  -5   3   9      854.87      979.75     50.69 o 
  -4   3   9       19.44       26.21     16.86 o 
  -3   3   9      414.83      487.43     35.73 o 
  -2   3   9        4.34       23.72     18.62 o 
  -1   3   9      980.03     1211.68     72.37 o 
   0   3   9       16.42       50.74     23.97 o 
   1   3   9      191.06      173.28     83.49 o 
   2   3   9      271.52       -3.54     22.47 o 
   3   3   9       13.17       -9.16     25.74 o 
   4   3   9      378.47      436.59    109.98 o 
   5   3   9       56.30       48.87     41.28 o 
 -10   4   9       17.47       24.76     16.79 o 
  -9   4   9       13.47       27.96     21.30 o 
  -8   4   9       23.69        3.73     11.12 o 
  -7   4   9      566.83      620.11     35.51 o 
  -6   4   9       77.57       65.87     20.13 o 
  -5   4   9      200.55      225.12     26.57 o 
  -4   4   9      146.51      146.23     24.28 o 
  -3   4   9      200.17      187.67     29.48 o 
  -2   4   9      108.12      152.23     27.34 o 
  -1   4   9      212.26      214.99     36.26 o 
   0   4   9      214.58      225.86     38.18 o 
   1   4   9      122.07       39.49     25.80 o 
   2   4   9       19.17        8.99     20.94 o 
   3   4   9       26.13       56.41     35.55 o 
   4   4   9        1.48        5.98     23.51 o 
   5   4   9        6.18       32.09     33.54 o 
 -10   5   9        8.17       40.98     23.55 o 
  -9   5   9       33.89       21.17     15.97 o 
  -8   5   9       74.26       56.12     17.26 o 
  -7   5   9       16.43       17.08     13.93 o 
  -6   5   9       29.92       33.11     16.88 o 
  -5   5   9      158.22      190.80     25.75 o 
  -4   5   9       75.12       75.40     21.99 o 
  -3   5   9      317.08      439.49     43.99 o 
  -2   5   9      266.47      282.06     33.00 o 
  -1   5   9      115.73       99.90     25.62 o 
   0   5   9       52.15       42.07     21.34 o 
   1   5   9        3.03      -11.40     17.21 o 
   2   5   9       73.02       60.68     30.08 o 
   3   5   9       23.03       35.94     26.87 o 
   4   5   9      143.81       94.16     45.62 o 
   5   5   9        3.15        0.47     29.54 o 
 -10   6   9       48.32       19.07     42.38 o 
  -9   6   9       81.18       35.84     17.03 o 
  -8   6   9        1.34        9.92     11.47 o 
  -7   6   9      521.45      634.57     38.16 o 
  -6   6   9       93.60      160.36     26.12 o 
  -5   6   9      272.96      330.84     27.92 o 
  -4   6   9      148.94      207.79     25.61 o 
  -3   6   9        0.07       -8.65     14.42 o 
  -2   6   9      284.35      439.39     41.28 o 
  -1   6   9      763.51      838.85     56.18 o 
   0   6   9      945.64     1103.10     70.18 o 
   1   6   9      670.43      780.42     59.69 o 
   2   6   9       11.52       24.04     20.28 o 
   3   6   9      596.49      722.37     63.24 o 
   4   6   9       23.18       54.58     29.88 o 
   5   6   9       58.95       56.66     28.66 o 
 -10   7   9       83.49      120.68     53.68 o 
  -9   7   9        1.21      -11.83     17.90 o 
  -8   7   9      197.56      232.11     29.95 o 
  -7   7   9      125.83      221.02     24.90 o 
  -6   7   9       27.65       18.34     13.78 o 
  -5   7   9      667.75      792.85     46.70 o 
  -4   7   9       13.15       15.44     16.12 o 
  -3   7   9     1258.96     1413.25     69.99 o 
  -2   7   9       38.31       57.57     27.40 o 
  -1   7   9     1182.01     1456.49     76.44 o 
   0   7   9      227.53      315.53     38.13 o 
   1   7   9      105.96       82.25     33.68 o 
   2   7   9      491.49      642.95     88.61 o 
   3   7   9        4.82       -6.22     23.29 o 
   4   7   9      162.76      147.92     47.58 o 
   5   7   9       91.17      108.01     64.99 o 
 -10   8   9       38.72       13.44     19.96 o 
  -9   8   9      401.40      498.38     53.94 o 
  -8   8   9       34.40       24.02     10.91 o 
  -7   8   9      664.44      729.27     41.48 o 
  -6   8   9       74.51      122.24     22.36 o 
  -5   8   9       45.36       27.56     13.89 o 
  -4   8   9      572.10      732.28     52.57 o 
  -3   8   9       55.16       69.58     20.45 o 
  -2   8   9      900.21     1086.73     60.01 o 
  -1   8   9       19.36       39.88     20.40 o 
   0   8   9       51.88       76.15     28.09 o 
   1   8   9      501.50      559.67     75.35 o 
   2   8   9       60.35       42.94     26.44 o 
   3   8   9      309.85      332.72     77.11 o 
   4   8   9       48.77       65.12     29.13 o 
 -10   9   9       19.17       20.75     24.36 o 
  -9   9   9        8.64       -8.51     23.51 o 
  -8   9   9       30.22       41.95     19.66 o 
  -7   9   9        7.17       24.49     17.62 o 
  -6   9   9      106.90       94.48     18.68 o 
  -5   9   9        3.89        4.16     11.10 o 
  -4   9   9       48.07       57.54     21.36 o 
  -3   9   9      262.84      299.84     34.19 o 
  -2   9   9      113.05       91.76     26.12 o 
  -1   9   9       19.53       30.37     18.79 o 
   0   9   9       36.27       53.63     23.77 o 
   1   9   9       10.37       23.28     20.57 o 
   2   9   9       73.89       63.78     27.42 o 
   3   9   9        3.31        2.26     19.41 o 
   4   9   9       43.72      131.84     44.49 o 
  -9  10   9      133.75       76.07     32.82 o 
  -8  10   9        1.00        9.01     17.82 o 
  -7  10   9       93.15       96.32     14.67 o 
  -6  10   9      200.45      181.41     23.88 o 
  -5  10   9       11.73       -5.60     12.18 o 
  -4  10   9       29.06       29.57     15.25 o 
  -3  10   9       39.48       49.17     21.60 o 
  -2  10   9      160.46      185.56     32.87 o 
  -1  10   9        0.27      -17.90     18.27 o 
   0  10   9        7.32        0.70     13.89 o 
   1  10   9        2.23       11.20     17.30 o 
   2  10   9        0.80        4.95     18.96 o 
   3  10   9       31.57       32.85     26.42 o 
   4  10   9        0.08       -5.53     22.90 o 
  -9  11   9       20.66       10.15     18.36 o 
  -8  11   9      128.16      151.99     43.99 o 
  -7  11   9       47.05       69.35     18.00 o 
  -6  11   9      610.45      696.14     39.58 o 
  -5  11   9      504.27      636.84     47.66 o 
  -4  11   9      145.19      143.51     23.61 o 
  -3  11   9      905.10     1064.15     56.56 o 
  -2  11   9      151.54      134.52     28.50 o 
  -1  11   9      314.45      384.49     55.19 o 
   0  11   9      460.25      485.89     71.50 o 
   1  11   9       13.18       45.90     27.90 o 
   2  11   9      359.67      539.09     83.11 o 
   3  11   9        8.96       -7.77     18.82 o 
   4  11   9       87.69       75.27     31.06 o 
  -9  12   9      191.40      162.62     62.51 o 
  -8  12   9       24.32        5.65     16.93 o 
  -7  12   9      605.11      803.66     63.68 o 
  -6  12   9       32.81       42.51     13.97 o 
  -5  12   9      866.50      971.22     58.41 o 
  -4  12   9     1156.86     1338.17     58.46 o 
  -3  12   9      489.74      572.76     42.59 o 
  -2  12   9      798.27     1025.60     63.98 o 
  -1  12   9      122.16      179.31     31.94 o 
   0  12   9      118.84      116.51     36.77 o 
   1  12   9      926.46     1109.41     69.93 o 
   2  12   9        4.87       24.43     24.53 o 
   3  12   9      295.15      425.81     62.28 o 
   4  12   9       73.04       64.73     36.99 o 
  -9  13   9        2.33       29.63     24.45 o 
  -8  13   9      373.61      352.59     63.14 o 
  -7  13   9       29.29       -5.53     17.48 o 
  -6  13   9      191.35      194.52     33.98 o 
  -5  13   9      219.58      186.52     31.25 o 
  -4  13   9      192.00      167.59     32.37 o 
  -3  13   9      653.18      711.04     48.78 o 
  -2  13   9        7.08       13.34     19.75 o 
  -1  13   9      344.75      362.35     53.96 o 
   0  13   9      159.75      160.34     32.87 o 
   1  13   9       99.42      137.09     50.41 o 
   2  13   9      179.11      165.03     48.89 o 
   3  13   9       39.69       75.73     31.06 o 
  -9  14   9       12.03        7.50     21.00 o 
  -8  14   9       11.60        6.86     21.10 o 
  -7  14   9       40.68       43.82     29.68 o 
  -6  14   9        1.06       -4.07     15.66 o 
  -5  14   9        0.07        4.24      9.85 o 
  -4  14   9        1.16        9.94     15.67 o 
  -3  14   9       17.51       36.02     22.13 o 
  -2  14   9        0.20       15.51     15.04 o 
  -1  14   9       66.05       52.32     21.84 o 
   0  14   9       39.25       60.01     31.15 o 
   1  14   9        1.66       18.98     23.21 o 
   2  14   9       33.16       28.14     27.36 o 
   3  14   9        1.91      -18.28     26.25 o 
  -8  15   9      301.95      320.31     67.56 o 
  -7  15   9        2.13      -14.24     20.88 o 
  -6  15   9        5.73        9.27     19.78 o 
  -5  15   9        6.91       24.11     22.16 o 
  -4  15   9        3.72      -14.03     19.81 o 
  -3  15   9      320.57      533.23     57.94 o 
  -2  15   9      171.77      163.08     45.41 o 
  -1  15   9       12.30       16.11     25.24 o 
   0  15   9       83.62       96.08     33.19 o 
   1  15   9        0.08        1.37     17.50 o 
   2  15   9       49.86       66.32     38.10 o 
   3  15   9       27.62       26.58     30.92 o 
  -8  16   9        9.12       22.30     23.65 o 
  -7  16   9      127.30       97.29     37.45 o 
  -6  16   9       51.13       59.27     32.40 o 
  -5  16   9       17.02       23.08     27.82 o 
  -4  16   9      742.18      925.63     73.07 o 
  -3  16   9       12.17       15.16     20.26 o 
  -2  16   9      201.34      236.37     92.05 o 
  -1  16   9      203.19      174.73     49.88 o 
   0  16   9      137.32      129.82     44.18 o 
   1  16   9      348.40      553.04     57.18 o 
   2  16   9        0.65       14.27     23.75 o 
   3  16   9      165.51      140.29     39.91 o 
  -8  17   9       23.63       25.94     29.47 o 
  -7  17   9       42.55       64.56     30.71 o 
  -6  17   9       95.29       80.80     32.07 o 
  -5  17   9      197.12      141.56     59.52 o 
  -4  17   9      142.87      130.61     55.39 o 
  -3  17   9      332.72      290.20    116.19 o 
  -2  17   9      114.57       51.40     30.12 o 
  -1  17   9      288.59      226.04     49.16 o 
   0  17   9      225.83      193.31     56.20 o 
   1  17   9       69.72       67.82     32.15 o 
   2  17   9      254.03      252.50     73.80 o 
  -7  18   9       68.16       71.61     30.90 o 
  -6  18   9       55.54       54.53     28.97 o 
  -5  18   9       56.67       38.58     34.62 o 
  -4  18   9        5.65        9.46     18.76 o 
  -3  18   9       13.06       10.72     18.28 o 
  -2  18   9       43.63       29.39     25.98 o 
  -1  18   9        1.82      -15.15     20.20 o 
   0  18   9       98.38       96.34     32.47 o 
   1  18   9       89.06       86.39     37.48 o 
   2  18   9       52.01        7.48     33.44 o 
  -7  19   9        2.13       16.52     19.89 o 
  -6  19   9        0.21        6.32     25.50 o 
  -5  19   9        1.77       24.54     32.28 o 
  -4  19   9       36.59        8.85     29.40 o 
  -3  19   9       68.65       47.84     26.01 o 
  -2  19   9      112.83       66.90     36.94 o 
  -1  19   9       12.67       -4.52     19.51 o 
   0  19   9      136.41       89.16     61.25 o 
   1  19   9       22.57       49.01     28.03 o 
  -6  20   9       81.18       51.86     38.73 o 
  -5  20   9       92.98       26.47     37.80 o 
  -4  20   9      257.23       52.86     63.53 o 
  -3  20   9       11.93       14.69     14.34 o 
  -2  20   9      296.36      171.72     77.34 o 
  -1  20   9       80.83       63.50     30.50 o 
   0  20   9        9.47        1.90     18.09 o 
   1  20   9      251.15      203.08     62.86 o 
  -5  21   9      225.98      109.02     58.57 o 
  -4  21   9        1.21        8.37     26.55 o 
  -3  21   9       94.51       52.72     49.91 o 
  -2  21   9        1.58       12.73     16.86 o 
  -1  21   9      195.02       88.71     45.16 o 
   0  21   9      262.30      261.91     49.26 o 
  -4  22   9       85.96       53.79     50.68 o 
  -3  22   9       12.76        3.15     27.69 o 
  -2  22   9      205.27       97.90     43.86 o 
  -1  22   9      145.19      134.31     37.25 o 
 -10   0  10      135.55      204.02     46.36 o 
  -9   0  10      369.42      251.16     77.83 o 
  -8   0  10      106.48      137.08     35.11 o 
  -7   0  10       12.26      -16.28     20.68 o 
  -6   0  10       24.51        8.53     19.06 o 
  -5   0  10        6.18      -20.46     22.93 o 
  -4   0  10      752.36      887.58     72.87 o 
  -3   0  10      310.30      424.49     59.57 o 
  -2   0  10        0.83      -33.64     33.64 o 
  -1   0  10     1999.40     2280.10    142.73 o 
   0   0  10      316.77        3.51     35.07 o 
   1   0  10      234.74       -2.64     27.28 o 
   2   0  10      183.17      -27.74     41.63 o 
   3   0  10        0.99       34.51     46.96 o 
   4   0  10      232.08      172.70    172.70 o 
 -10   1  10       21.04       45.62     19.94 o 
  -9   1  10      120.98       88.84     34.16 o 
  -8   1  10       20.19       25.03     17.09 o 
  -7   1  10      249.86      281.48     39.29 o 
  -6   1  10      206.17      151.09     41.60 o 
  -5   1  10      413.41      527.19     45.11 o 
  -4   1  10       87.61       97.67     27.00 o 
  -3   1  10       73.90       79.75     24.88 o 
  -2   1  10      200.12      257.84     38.57 o 
  -1   1  10       10.82       13.10     20.43 o 
   0   1  10      139.90       -6.13     21.48 o 
   1   1  10       23.15        3.29     21.96 o 
   2   1  10       92.37       -6.47     25.54 o 
   3   1  10      115.52       30.01     37.52 o 
   4   1  10        1.65       -3.71     24.65 o 
 -10   2  10       13.03        8.84     14.37 o 
  -9   2  10        7.71        4.51     12.83 o 
  -8   2  10        2.07       -4.07     12.65 o 
  -7   2  10        3.37        9.54     14.99 o 
  -6   2  10       79.40       57.65     20.67 o 
  -5   2  10        2.67       21.86     16.38 o 
  -4   2  10        5.80        7.58     15.55 o 
  -3   2  10      106.35       83.49     27.13 o 
  -2   2  10      158.20      116.90     30.80 o 
  -1   2  10        2.79        4.51     15.94 o 
   0   2  10        7.19       -0.63     14.12 o 
   1   2  10        8.16        3.18     18.97 o 
   2   2  10       29.47      -14.11     25.36 o 
   3   2  10       10.65       -2.64     24.93 o 
   4   2  10       66.31       25.11     54.62 o 
 -10   3  10       14.70        0.08     19.16 o 
  -9   3  10       55.70       59.32     21.91 o 
  -8   3  10       69.59       75.06     21.77 o 
  -7   3  10       13.39       -1.92     11.12 o 
  -6   3  10        0.01       -8.59     14.57 o 
  -5   3  10      378.61      401.82     52.44 o 
  -4   3  10       29.44       20.89     17.39 o 
  -3   3  10        0.47        3.16     14.39 o 
  -2   3  10      200.13      226.68     41.55 o 
  -1   3  10       35.24       27.00     24.67 o 
   0   3  10      102.32       14.94     24.09 o 
   1   3  10       55.14        3.63     17.09 o 
   2   3  10        3.61        4.96     18.30 o 
   3   3  10        9.47       -3.14     22.91 o 
   4   3  10        3.91      -25.20     47.62 o 
  -9   4  10      291.45      188.56     46.57 o 
  -8   4  10       74.41      109.70     21.53 o 
  -7   4  10      209.63      162.62     27.66 o 
  -6   4  10      533.84      606.51     56.98 o 
  -5   4  10       18.01       30.99     19.61 o 
  -4   4  10      236.43      221.81     36.83 o 
  -3   4  10      501.93      659.84     52.90 o 
  -2   4  10        7.93       23.23     19.77 o 
  -1   4  10      362.27      377.17    117.54 o 
   0   4  10       50.51       10.22     19.63 o 
   1   4  10      199.90       -4.11     17.12 o 
   2   4  10      476.23      600.26    153.81 o 
   3   4  10        5.52       15.51     22.66 o 
  -9   5  10       10.68       15.72     17.07 o 
  -8   5  10       18.48        8.82     14.13 o 
  -7   5  10      566.13      703.78     43.82 o 
  -6   5  10       61.51       97.49     23.44 o 
  -5   5  10      388.66      494.23     59.59 o 
  -4   5  10      194.87      166.49     40.58 o 
  -3   5  10      249.38      271.90     43.56 o 
  -2   5  10      162.34      221.34     43.33 o 
  -1   5  10       24.45        9.55     20.23 o 
   0   5  10      281.04        9.88     23.65 o 
   1   5  10      295.03       -0.06     16.08 o 
   2   5  10       62.71       21.45     23.47 o 
   3   5  10      263.21      219.69    108.69 o 
  -9   6  10       22.55       34.09     48.42 o 
  -8   6  10        8.51       28.95     20.42 o 
  -7   6  10        3.49       25.67     20.04 o 
  -6   6  10       57.54       83.95     20.73 o 
  -5   6  10      288.02      264.74     59.15 o 
  -4   6  10       15.14        3.19     13.26 o 
  -3   6  10      772.09      779.18    110.93 o 
  -2   6  10       16.62       22.98     21.25 o 
  -1   6  10      469.44      482.32    125.49 o 
   0   6  10       36.81        7.85     18.81 o 
   1   6  10      104.69       38.53     26.67 o 
   2   6  10      200.86       98.34     64.64 o 
   3   6  10        7.74      -15.41     25.90 o 
  -9   7  10      214.12      305.75     73.65 o 
  -8   7  10        2.96       23.92     15.72 o 
  -7   7  10       17.84        1.63     11.06 o 
  -6   7  10       23.41       34.43     16.85 o 
  -5   7  10        1.58       -3.39     12.60 o 
  -4   7  10      207.96       72.83     34.42 o 
  -3   7  10      197.02      117.16     58.61 o 
  -2   7  10       40.03       28.44     20.58 o 
  -1   7  10       14.31        1.71     16.73 o 
   0   7  10        7.44       12.79     18.98 o 
   1   7  10       29.05       19.13     25.12 o 
   2   7  10       18.72        0.62     14.77 o 
   3   7  10       11.45       17.65     24.54 o 
  -9   8  10       67.56       84.54     35.24 o 
  -8   8  10       86.24      119.44     37.27 o 
  -7   8  10       17.35       38.26     19.38 o 
  -6   8  10       59.25       65.18     20.05 o 
  -5   8  10       50.77       51.48     22.22 o 
  -4   8  10        2.86       -6.95     14.15 o 
  -3   8  10        3.00        9.51     17.67 o 
  -2   8  10        0.82       14.73     19.73 o 
  -1   8  10      191.99       68.72     42.21 o 
   0   8  10       42.14       10.80     22.14 o 
   1   8  10       28.66       12.44     20.79 o 
   2   8  10       54.04       33.86     31.48 o 
   3   8  10        0.17       -5.59     27.25 o 
  -9   9  10       85.22      128.28     38.97 o 
  -8   9  10       16.79       90.59     32.45 o 
  -7   9  10      181.55      209.78     27.74 o 
  -6   9  10        0.06       -1.77     11.53 o 
  -5   9  10      283.62      245.46     63.56 o 
  -4   9  10      378.63      407.96    103.45 o 
  -3   9  10        6.15       16.45     18.38 o 
  -2   9  10      283.74      103.44     90.34 o 
  -1   9  10        0.16       22.22     22.80 o 
   0   9  10      315.15      131.03    109.55 o 
   1   9  10       31.24        3.65     18.38 o 
   2   9  10       41.62       30.69     24.83 o 
   3   9  10      148.51      246.86     45.24 o 
  -9  10  10        6.23      -10.24     22.45 o 
  -8  10  10      102.51      217.78     52.89 o 
  -7  10  10        1.73       11.58     17.70 o 
  -6  10  10      100.40       89.39     21.64 o 
  -5  10  10       47.01       62.24     21.19 o 
  -4  10  10      172.48      159.57     35.36 o 
  -3  10  10      311.21      122.56     60.88 o 
  -2  10  10       72.05       37.45     23.25 o 
  -1  10  10      699.29      885.50     60.85 o 
   0  10  10       31.83       12.93     21.71 o 
   1  10  10      300.96       89.38     59.95 o 
   2  10  10      130.37      103.01     48.12 o 
   3  10  10       31.75       14.96     26.36 o 
  -8  11  10        4.85       17.13     25.28 o 
  -7  11  10      158.85      221.07     47.66 o 
  -6  11  10       21.10       11.25     13.82 o 
  -5  11  10       74.45       57.04     23.63 o 
  -4  11  10      183.07      176.06     35.13 o 
  -3  11  10      532.64      641.60     82.74 o 
  -2  11  10      130.62       99.46     40.46 o 
  -1  11  10        5.67       12.18     20.82 o 
   0  11  10       44.26       10.47     18.51 o 
   1  11  10       19.69        6.22     24.95 o 
   2  11  10      270.57      206.09     88.01 o 
  -8  12  10       88.09       90.38     35.79 o 
  -7  12  10       11.65       27.09     33.13 o 
  -6  12  10       40.47       28.53     16.07 o 
  -5  12  10        7.25       21.51     16.67 o 
  -4  12  10        3.66       -8.38     15.21 o 
  -3  12  10        0.55        4.38     16.13 o 
  -2  12  10      105.05       43.35     25.70 o 
  -1  12  10       59.81       36.69     22.82 o 
   0  12  10       48.31       22.55     24.64 o 
   1  12  10        0.01       10.64     21.24 o 
   2  12  10       53.42       73.04     39.28 o 
  -8  13  10        8.34        9.47     33.84 o 
  -7  13  10      202.25      229.35     61.52 o 
  -6  13  10        0.28      -20.68     30.11 o 
  -5  13  10      169.46      158.31     34.30 o 
  -4  13  10       28.78       28.47     20.66 o 
  -3  13  10       29.59       57.37     22.76 o 
  -2  13  10      553.81      717.00     55.43 o 
  -1  13  10        8.81       13.24     19.90 o 
   0  13  10       67.21       16.08     19.39 o 
   1  13  10      147.10      168.60     79.18 o 
   2  13  10       77.33       81.06     55.40 o 
  -8  14  10      174.13      186.25     56.30 o 
  -7  14  10        0.35       35.40     31.45 o 
  -6  14  10      242.02      321.25     76.79 o 
  -5  14  10       66.07       91.80     25.03 o 
  -4  14  10      135.13      106.03     36.75 o 
  -3  14  10      999.67     1190.85     72.02 o 
  -2  14  10       82.08       90.16     28.52 o 
  -1  14  10      408.06      238.84    103.08 o 
   0  14  10       85.28       44.80     33.31 o 
   1  14  10      180.10      112.36     86.95 o 
   2  14  10      225.97      328.05     72.09 o 
  -7  15  10      230.12      262.56     54.85 o 
  -6  15  10       36.37        8.18     20.49 o 
  -5  15  10      437.93      311.45     93.58 o 
  -4  15  10      437.22      486.41     72.47 o 
  -3  15  10      142.93      153.15     30.12 o 
  -2  15  10      121.45      115.16     35.91 o 
  -1  15  10        0.65      -12.44     24.42 o 
   0  15  10      155.91       17.22     32.39 o 
   1  15  10       23.94       24.29     25.67 o 
  -7  16  10        1.38       49.05     32.37 o 
  -6  16  10        0.65      -16.13     25.27 o 
  -5  16  10       25.09       -8.15     30.67 o 
  -4  16  10       88.40       80.10     42.66 o 
  -3  16  10        1.86        6.33     19.03 o 
  -2  16  10       25.06       10.06     23.82 o 
  -1  16  10       35.16       16.15     22.85 o 
   0  16  10        0.02       25.59     33.69 o 
   1  16  10       30.53       41.76     30.32 o 
  -6  17  10       17.15        5.48     25.80 o 
  -5  17  10       26.48       -1.47     22.10 o 
  -4  17  10      182.31      107.63     35.61 o 
  -3  17  10        1.81      -19.81     23.01 o 
  -2  17  10       97.23       76.83     42.77 o 
  -1  17  10       67.49        4.61     19.64 o 
   0  17  10        7.04       -0.44     18.02 o 
  -6  18  10       25.78       38.13     40.67 o 
  -5  18  10      162.21      124.23     59.67 o 
  -4  18  10      169.66      152.30     72.58 o 
  -3  18  10      168.43      100.43     53.72 o 
  -2  18  10       19.65       -4.20     20.11 o 
  -1  18  10      205.71      128.35     61.15 o 
   0  18  10      147.69       98.52     46.32 o 
  -5  19  10      127.93       76.32     45.62 o 
  -4  19  10      119.60      129.29     66.06 o 
  -3  19  10       84.80       59.90     31.06 o 
  -2  19  10      133.17      131.04     61.09 o 
  -1  19  10        1.12      -10.82     25.53 o 
  -9   1  11        3.08       13.07     15.58 o 
  -8   1  11       58.41       93.21     26.65 o 
  -7   1  11       16.97        3.38     14.41 o 
  -6   1  11       30.88       47.30     22.86 o 
  -5   1  11       50.60       32.74     24.94 o 
  -4   1  11      241.62       80.82     40.06 o 
  -3   1  11        1.31        0.09     12.17 o 
  -2   1  11       92.19        2.37     16.08 o 
  -1   1  11      182.87        5.51     18.65 o 
   0   1  11        0.85        4.85     20.01 o 
   1   1  11      141.40       12.12     26.40 o 
   2   1  11       35.97        2.44     24.96 o 
  -9   2  11        5.44        7.28     16.12 o 
  -8   2  11      127.89      183.56     29.68 o 
  -7   2  11      106.56      132.58     39.64 o 
  -6   2  11        2.10        5.40     15.05 o 
  -5   2  11      536.09      722.08    102.46 o 
  -4   2  11       46.77        8.72     18.37 o 
  -3   2  11      494.34      544.98    156.60 o 
  -2   2  11      314.02       -0.28     21.91 o 
  -1   2  11       10.45        4.20     28.50 o 
   0   2  11      274.57        4.15     23.44 o 
   1   2  11       76.66       -6.39     24.64 o 
   2   2  11      109.16        0.90     21.20 o 
  -8   3  11       75.04      113.05     31.21 o 
  -7   3  11       80.82       46.84     24.34 o 
  -6   3  11      219.99      142.15     50.04 o 
  -5   3  11       20.49       16.25     18.00 o 
  -4   3  11      183.69       49.26     32.22 o 
  -3   3  11       40.03       -0.02     15.52 o 
  -2   3  11       95.39      -11.74     19.38 o 
  -1   3  11      210.87        4.84     18.51 o 
   0   3  11       41.86        9.27     22.94 o 
   1   3  11      120.77        7.65     22.74 o 
   2   3  11        8.95       -7.34     24.76 o 
  -8   4  11        0.39       34.74     26.28 o 
  -7   4  11       50.61       56.27     24.38 o 
  -6   4  11       27.54      -14.06     17.32 o 
  -5   4  11      211.13       84.42     41.83 o 
  -4   4  11        3.17       -8.88     16.61 o 
  -3   4  11       24.89        6.47     17.48 o 
  -2   4  11        8.98      -12.19     19.57 o 
  -1   4  11        9.17        4.77     21.03 o 
   0   4  11       86.18       17.98     26.57 o 
   1   4  11       21.66       -4.82     22.16 o 
   2   4  11       88.98       42.41     32.45 o 
  -8   5  11        3.54       42.97     25.25 o 
  -7   5  11        3.02       32.19     27.27 o 
  -6   5  11        0.17       -0.54     16.21 o 
  -5   5  11        2.32        0.26     11.55 o 
  -4   5  11       11.46       11.31     17.96 o 
  -3   5  11        9.66       -1.15     12.52 o 
  -2   5  11        4.83        9.55     18.52 o 
  -1   5  11       16.96       -6.24     19.95 o 
   0   5  11        0.06        9.32     21.35 o 
   1   5  11        0.04      -15.73     26.71 o 
   2   5  11       16.00       15.54     23.93 o 
  -8   6  11       47.83       65.70     22.91 o 
  -7   6  11       35.66       18.28     25.11 o 
  -6   6  11        1.26      -13.43     16.92 o 
  -5   6  11      261.96      199.81     70.55 o 
  -4   6  11        9.33        6.52     16.72 o 
  -3   6  11       17.29        7.08     17.46 o 
  -2   6  11      126.72       -1.12     18.41 o 
  -1   6  11        4.60       -6.84     19.11 o 
   0   6  11      137.77        9.88     21.30 o 
   1   6  11       12.90       -6.41     22.35 o 
   2   6  11       16.97       10.03     23.45 o 
  -8   7  11       33.37       72.46     25.41 o 
  -7   7  11       15.71       43.31     19.87 o 
  -6   7  11      137.75      126.94     38.20 o 
  -5   7  11        0.07        1.30     13.82 o 
  -4   7  11       13.97        0.56     13.42 o 
  -3   7  11       73.24       18.31     23.81 o 
  -2   7  11       59.40       -0.81     13.94 o 
  -1   7  11      171.26       15.22     23.51 o 
   0   7  11       20.96       -2.18     18.48 o 
   1   7  11      207.31       89.19     63.79 o 
  -8   8  11       17.56       56.82     44.73 o 
  -7   8  11       94.54      124.22     29.48 o 
  -6   8  11       64.90       38.80     25.41 o 
  -5   8  11      267.87      267.73     73.69 o 
  -4   8  11      205.33       68.66     42.47 o 
  -3   8  11      112.24       29.93     25.46 o 
  -2   8  11      246.67       -0.22     16.79 o 
  -1   8  11        0.58        3.24     16.51 o 
   0   8  11      102.21        6.49     22.65 o 
   1   8  11       49.37        9.29     22.92 o 
  -8   9  11       13.46       31.08     36.12 o 
  -7   9  11       41.37       57.70     30.28 o 
  -6   9  11       11.31       16.67     19.74 o 
  -5   9  11       21.02       -4.31     16.54 o 
  -4   9  11        0.11        3.86     14.27 o 
  -3   9  11       34.42        4.31     18.36 o 
  -2   9  11       41.28       -4.17     16.85 o 
  -1   9  11       13.56       -2.56     19.37 o 
   0   9  11        0.09      -10.34     23.57 o 
   1   9  11       20.36        8.83     18.19 o 
  -7  10  11      112.00      180.53     48.64 o 
  -6  10  11        0.26       -1.38     13.97 o 
  -5  10  11       57.55       46.38     23.27 o 
  -4  10  11      187.87       89.43     42.53 o 
  -3  10  11        3.86        0.29     15.01 o 
  -2  10  11       96.33        2.42     20.25 o 
  -1  10  11        0.06        4.63     17.84 o 
   0  10  11       20.73        9.90     23.81 o 
   1  10  11        4.02       23.68     25.87 o 
  -7  11  11        9.86       67.12     34.67 o 
  -6  11  11       84.41       75.22     26.95 o 
  -5  11  11        8.75       -1.55     14.57 o 
  -4  11  11      243.80      239.62     83.60 o 
  -3  11  11       12.16       20.55     25.05 o 
  -2  11  11       14.72       -7.84     17.78 o 
  -1  11  11       42.57        1.34     16.38 o 
   0  11  11        6.27        3.74     18.96 o 
  -7  12  11      142.35      237.01     56.27 o 
  -6  12  11        9.07       66.86     38.93 o 
  -5  12  11      202.26      167.49     44.65 o 
  -4  12  11        2.37       -4.38     16.50 o 
  -3  12  11      215.42      145.48     67.37 o 
  -2  12  11      170.59        4.78     18.85 o 
  -1  12  11       14.66        6.97     17.84 o 
   0  12  11      200.50      123.79     66.78 o 
  -6  13  11        1.02        6.56     25.63 o 
  -5  13  11        8.92        4.26     15.86 o 
  -4  13  11       15.16       25.85     24.42 o 
  -3  13  11       87.72       51.20     26.11 o 
  -2  13  11      105.87       48.55     35.40 o 
  -1  13  11       89.13       26.77     28.62 o 
   0  13  11        6.62      -13.64     21.65 o 
  -6  14  11        1.34      -12.09     31.21 o 
  -5  14  11        1.12      -24.88     24.88 o 
  -4  14  11       59.54       63.59     24.86 o 
  -3  14  11       11.89       28.49     31.50 o 
  -2  14  11       17.96       12.98     21.60 o 
  -1  14  11        3.96      -11.16     21.44 o 
  -5  15  11        0.69        3.09     28.04 o 
  -4  15  11       12.79       21.29     19.36 o 
  -3  15  11        5.53       18.26     22.59 o 
  -2  15  11       32.86       43.65     28.33 o 
  -4  16  11      157.66      131.34     49.10 o 
  -3  16  11      140.34       45.69     35.79 o 
  -7   0  12       98.36       61.25     46.84 o 
  -6   0  12      124.26      117.77     98.97 o 
  -5   0  12        0.23        6.99     25.90 o 
  -4   0  12      102.64        9.82     30.87 o 
  -3   0  12        9.62       -0.86     19.85 o 
  -2   0  12       87.80        2.92     24.40 o 
  -1   0  12      114.12        2.21     30.24 o 
   0   0  12      242.52       -3.43     31.90 o 
  -7   1  12        0.46       16.03     19.61 o 
  -6   1  12       55.13       65.95     32.87 o 
  -5   1  12       44.31       -1.85     15.48 o 
  -4   1  12       27.06       -3.39     18.01 o 
  -3   1  12      200.52        9.93     22.78 o 
  -2   1  12       35.82       -5.48     20.84 o 
  -1   1  12      120.53        0.42     15.46 o 
   0   1  12      115.50       11.99     22.75 o 
  -7   2  12        4.65       11.50     17.11 o 
  -6   2  12        1.57       23.66     19.99 o 
  -5   2  12       35.75       -1.73     16.10 o 
  -4   2  12       35.09       -1.46     14.56 o 
  -3   2  12        3.96       -7.49     19.56 o 
  -2   2  12        2.94       -2.43     18.50 o 
  -1   2  12        7.51       -4.93     18.52 o 
   0   2  12        1.22        3.96     19.45 o 
  -7   3  12        5.50       23.34     21.12 o 
  -6   3  12        0.05       28.68     23.21 o 
  -5   3  12        1.69       -0.73     12.64 o 
  -4   3  12        3.45        3.77     18.38 o 
  -3   3  12       12.98        5.87     18.83 o 
  -2   3  12       24.37        6.09     18.72 o 
  -1   3  12       44.87        4.61     21.38 o 
   0   3  12       19.21       -0.88     24.08 o 
  -7   4  12       50.17       50.10     24.45 o 
  -6   4  12       18.79       22.87     24.32 o 
  -5   4  12        3.58       -2.60     15.46 o 
  -4   4  12       82.63        4.69     16.52 o 
  -3   4  12        2.40        0.80     16.88 o 
  -2   4  12       89.81       12.15     22.17 o 
  -1   4  12       86.13       -3.00     20.46 o 
  -6   5  12       11.57        5.42     22.59 o 
  -5   5  12      199.00       -5.93     18.50 o 
  -4   5  12        2.46        7.97     20.44 o 
  -3   5  12       51.08       -9.12     19.11 o 
  -2   5  12        0.19       -4.76     21.31 o 
  -1   5  12       17.56       -6.28     22.57 o 
  -6   6  12       88.82      109.17     46.30 o 
  -5   6  12        0.73       -9.90     19.15 o 
  -4   6  12       45.73       -0.64     17.21 o 
  -3   6  12       52.48       -8.38     21.97 o 
  -2   6  12       21.39        9.68     21.16 o 
  -1   6  12       37.31        6.97     23.19 o 
  -6   7  12        1.23       33.24     25.28 o 
  -5   7  12       26.52       12.37     18.72 o 
  -4   7  12        0.01        1.88     15.27 o 
  -3   7  12       16.21       -3.22     16.08 o 
  -2   7  12       13.44       10.41     23.47 o 
  -1   7  12        0.90        2.23     18.77 o 
  -6   8  12      131.53       69.74     30.14 o 
  -5   8  12        0.23       13.40     23.65 o 
  -4   8  12      253.09        3.37     18.77 o 
  -3   8  12       60.09       -9.45     20.02 o 
  -2   8  12       37.08        5.98     19.94 o 
  -5   9  12      150.49      130.61     50.85 o 
  -4   9  12        6.12       14.56     21.93 o 
  -3   9  12      264.32       17.68     25.58 o 
  -2   9  12      193.37        4.24     24.07 o 
  -5  10  12       26.51       53.95     40.62 o 
  -4  10  12      159.04       92.52     41.91 o 
  -3  10  12        8.80       12.91     30.92 o 
                                                 
